# Supplementary material for: Distinct brain and lung endothelial miRNA/mRNA profiles after exposure to Plasmodium falciparum-infected red blood cells
Source: iScience. 2024 Oct 28;27(11):111265. doi: 10.1016/j.isci.2024.111265 (PMC11576406; doi:10.1016/j.isci.2024.111265)
Supplement: Table S10. miRNA-mRNA targets within HMVEC-L1.5+Rings [file mmc11.xls]

## Sheet: Sheet0
© 2000-2024 QIAGEN. All rights reserved.
ID	Symbol	Expr Fold Change	Source	miRNA Confidence	ID	Symbol	Expr Fold Change	Pathway
hsa-let-7a-2-3p	let-7a-2-3p (and other miRNAs w/seed UGUACAG)	-241,641	TargetScan Mouse	Moderate (predicted)	ACSL3	ACSL3	-1,478	Fatty Acid Activation,Fatty Acid β-oxidation I,Fatty acyl-CoA biosynthesis,Integration of energy metabolism,LPS/IL-1 Mediated Inhibition of RXR Function,Mitochondrial L-carnitine Shuttle Pathway,Stearate Biosynthesis I (Animals),Type II Diabetes Mellitus Signaling,γ-linolenate Biosynthesis II (Animals)
hsa-let-7a-2-3p	let-7a-2-3p (and other miRNAs w/seed UGUACAG)	-241,641	TargetScan Mouse	Moderate (predicted)	AGTPBP1	AGTPBP1	-1,804	Carboxyterminal post-translational modifications of tubulin
hsa-let-7a-2-3p	let-7a-2-3p (and other miRNAs w/seed UGUACAG)	-241,641	TargetScan Human	Moderate (predicted)	ANK2	ANK2	-3,099	COPI-mediated anterograde transport,L1CAM interactions
hsa-let-7a-2-3p	let-7a-2-3p (and other miRNAs w/seed UGUACAG)	-241,641	TargetScan Mouse,TargetScan Human	High (predicted)	AP4M1	AP4M1	1,886	Clathrin-mediated Endocytosis Signaling,Protein Sorting Signaling Pathway,trans-Golgi Network Vesicle Budding,Virus Entry via Endocytic Pathways
hsa-let-7a-2-3p	let-7a-2-3p (and other miRNAs w/seed UGUACAG)	-241,641	TargetScan Mouse	Moderate (predicted)	AREG	AREG	-5,150	Cargo concentration in the ER,Cargo recognition for clathrin-mediated endocytosis,Clathrin-mediated endocytosis,COPII-mediated vesicle transport,ERBB Signaling,Extra-nuclear estrogen signaling,HER-2 Signaling in Breast Cancer,IL-33 Signaling Pathway,Neuregulin Signaling,PIP3 activates AKT signaling,Pulmonary Fibrosis Idiopathic Signaling Pathway,RAF/MAP kinase cascade,Role of Hypercytokinemia/hyp…
hsa-let-7a-2-3p	let-7a-2-3p (and other miRNAs w/seed UGUACAG)	-241,641	TargetScan Mouse	Moderate (predicted)	ARF3	ARF3	1,411	COPI-mediated anterograde transport,Ferroptosis Signaling Pathway,HER-2 Signaling in Breast Cancer,Integrin Signaling,Intra-Golgi and retrograde Golgi-to-ER traffic,PI Metabolism,ROBO SLIT Signaling Pathway
hsa-let-7a-2-3p	let-7a-2-3p (and other miRNAs w/seed UGUACAG)	-241,641	TargetScan Mouse	High (predicted)	ARFGEF1	ARFGEF1	-1,644	Protein Sorting Signaling Pathway,Serotonin Receptor Signaling
hsa-let-7a-2-3p	let-7a-2-3p (and other miRNAs w/seed UGUACAG)	-241,641	TargetScan Mouse,TargetScan Human	Moderate (predicted)	ARID4B	ARID4B	-2,090	DNA Methylation and Transcriptional Repression Signaling,NoRC negatively regulates rRNA expression
hsa-let-7a-2-3p	let-7a-2-3p (and other miRNAs w/seed UGUACAG)	-241,641	TargetScan Mouse	Moderate (predicted)	ARL13B	ARL13B	-2,560	Aggrephagy,Chaperone Mediated Autophagy,Cilium Assembly,Late endosomal microautophagy,RHO GTPase cycle
hsa-let-7a-2-3p	let-7a-2-3p (and other miRNAs w/seed UGUACAG)	-241,641	TargetScan Mouse,TargetScan Human	High (predicted),Moderate (predicted)	ATL2	ATL2	-1,912
hsa-let-7a-2-3p	let-7a-2-3p (and other miRNAs w/seed UGUACAG)	-241,641	TargetScan Human	Moderate (predicted)	ATP13A3	ATP13A3	-2,674
hsa-let-7a-2-3p	let-7a-2-3p (and other miRNAs w/seed UGUACAG)	-241,641	TargetScan Mouse	Moderate (predicted)	ATP2A2	ATP2A2	-1,777	Apelin Cardiomyocyte Signaling Pathway,Calcium Signaling,Calcium Transport I,Calcium-induced T Lymphocyte Apoptosis,Cardiac conduction,Cardiac Hypertrophy Signaling (Enhanced),Cardiac β-adrenergic Signaling,Dilated Cardiomyopathy Signaling Pathway,Dopamine-DARPP32 Feedback in cAMP Signaling,Eicosanoid Signaling,Ion channel transport,NAFLD Signaling Pathway,Nitric Oxide Signaling in the Cardiovasc…
hsa-let-7a-2-3p	let-7a-2-3p (and other miRNAs w/seed UGUACAG)	-241,641	TargetScan Mouse	Moderate (predicted)	ATP5MJ	ATP5MJ	1,663
hsa-let-7a-2-3p	let-7a-2-3p (and other miRNAs w/seed UGUACAG)	-241,641	TargetScan Human	Moderate (predicted)	AZI2	AZI2	-1,546	NF-κB Signaling
hsa-let-7a-2-3p	let-7a-2-3p (and other miRNAs w/seed UGUACAG)	-241,641	TargetScan Human	High (predicted)	BAZ1A	BAZ1A	-1,662
hsa-let-7a-2-3p	let-7a-2-3p (and other miRNAs w/seed UGUACAG)	-241,641	TargetScan Mouse,TargetScan Human	Moderate (predicted)	BCL6	BCL6	-2,457	B Cell Receptor Signaling,FOXO-mediated transcription of cell death genes,IL-7 Signaling Pathway,Interleukin-4 and Interleukin-13 signaling,Systemic Lupus Erythematosus in T Cell Signaling Pathway,T Cell Exhaustion Signaling Pathway,T Helper Cell Differentiation,TP53 Regulates Transcription of Cell Death Genes
hsa-let-7a-2-3p	let-7a-2-3p (and other miRNAs w/seed UGUACAG)	-241,641	TargetScan Mouse	Moderate (predicted)	BRPF1	BRPF1	-1,606	Regulation of TP53 Activity through Acetylation
hsa-let-7a-2-3p	let-7a-2-3p (and other miRNAs w/seed UGUACAG)	-241,641	TargetScan Human	Moderate (predicted)	CALM3	CALM1 (includes others)	1,689	Acetylcholine Receptor Signaling Pathway,Activation of kainate receptors upon glutamate binding,Activation of NMDA receptors and postsynaptic events,Adrenomedullin signaling pathway,Androgen Signaling,Apelin Endothelial Signaling Pathway,Autophagy,B Cell Receptor Signaling,Beta-catenin independent WNT signaling,C-type lectin receptors (CLRs),Calcium Signaling,Calcium-induced T Lymphocyte Apoptosi…
hsa-let-7a-2-3p	let-7a-2-3p (and other miRNAs w/seed UGUACAG)	-241,641	TargetScan Human	Moderate (predicted)	CCDC186	CCDC186	-1,740
hsa-let-7a-2-3p	let-7a-2-3p (and other miRNAs w/seed UGUACAG)	-241,641	TargetScan Human	Moderate (predicted)	CCNG2	CCNG2	-1,602	FOXO-mediated transcription of cell cycle genes,HIF1α Signaling
hsa-let-7a-2-3p	let-7a-2-3p (and other miRNAs w/seed UGUACAG)	-241,641	TargetScan Human	Moderate (predicted)	COG3	COG3	-1,890	COPI-mediated anterograde transport,Intra-Golgi and retrograde Golgi-to-ER traffic
hsa-let-7a-2-3p	let-7a-2-3p (and other miRNAs w/seed UGUACAG)	-241,641	TargetScan Human	Moderate (predicted)	CSPG5	CSPG5	-7,965	Glycosaminoglycan metabolism,Semaphorin Neuronal Repulsive Signaling Pathway
hsa-let-7a-2-3p	let-7a-2-3p (and other miRNAs w/seed UGUACAG)	-241,641	TargetScan Human	Moderate (predicted)	CSRNP2	CSRNP2	-1,531
hsa-let-7a-2-3p	let-7a-2-3p (and other miRNAs w/seed UGUACAG)	-241,641	TargetScan Human	Moderate (predicted)	CTDSPL2	CTDSPL2	-1,730
hsa-let-7a-2-3p	let-7a-2-3p (and other miRNAs w/seed UGUACAG)	-241,641	TargetScan Human	Moderate (predicted)	CTHRC1	CTHRC1	1,631	PCP (Planar Cell Polarity) Pathway
hsa-let-7a-2-3p	let-7a-2-3p (and other miRNAs w/seed UGUACAG)	-241,641	TargetScan Mouse	Moderate (predicted)	DDAH1	DDAH1	-1,661	Metabolism of nitric oxide: NOS3 activation and regulation
hsa-let-7a-2-3p	let-7a-2-3p (and other miRNAs w/seed UGUACAG)	-241,641	TargetScan Mouse	Moderate (predicted)	DENND2B	DENND2B	1,701	RAB GEFs exchange GTP for GDP on RABs
hsa-let-7a-2-3p	let-7a-2-3p (and other miRNAs w/seed UGUACAG)	-241,641	TargetScan Mouse	High (predicted)	DNAJC10	DNAJC10	-1,741	Aldosterone Signaling in Epithelial Cells,NRF2-mediated Oxidative Stress Response,Protein Ubiquitination Pathway,Unfolded protein response
hsa-let-7a-2-3p	let-7a-2-3p (and other miRNAs w/seed UGUACAG)	-241,641	TargetScan Mouse	Moderate (predicted)	DNTTIP1	DNTTIP1	1,716
hsa-let-7a-2-3p	let-7a-2-3p (and other miRNAs w/seed UGUACAG)	-241,641	TargetScan Mouse	Moderate (predicted)	DPYSL2	DPYSL2	1,585	Axonal Guidance Signaling,L1CAM interactions,Netrin Signaling,Semaphorin interactions,Semaphorin Neuronal Repulsive Signaling Pathway,Semaphorin Signaling in Neurons
hsa-let-7a-2-3p	let-7a-2-3p (and other miRNAs w/seed UGUACAG)	-241,641	TargetScan Mouse	High (predicted)	DYNLL1	DYNLL1	1,646	Aggrephagy,Cell Cycle Checkpoints,Cilium Assembly,COPI-mediated anterograde transport,HSP90 chaperone cycle for steroid hormone receptors in the presence of ligand,Intra-Golgi and retrograde Golgi-to-ER traffic,Intrinsic Pathway for Apoptosis,Macroautophagy,MHC class II antigen presentation,Mitotic G2-G2/M phases,Mitotic Metaphase and Anaphase,Mitotic Prometaphase,Neutrophil degranulation,Phagoso…
hsa-let-7a-2-3p	let-7a-2-3p (and other miRNAs w/seed UGUACAG)	-241,641	TargetScan Human	Moderate (predicted)	EPC1	EPC1	-2,096	Transcriptional Regulation by E2F6
hsa-let-7a-2-3p	let-7a-2-3p (and other miRNAs w/seed UGUACAG)	-241,641	TargetScan Human	Moderate (predicted)	FAR2	FAR2	-2,188	Wax and plasmalogen biosynthesis
hsa-let-7a-2-3p	let-7a-2-3p (and other miRNAs w/seed UGUACAG)	-241,641	TargetScan Mouse,TargetScan Human	High (predicted),Moderate (predicted)	FBXO34	FBXO34	-1,644
hsa-let-7a-2-3p	let-7a-2-3p (and other miRNAs w/seed UGUACAG)	-241,641	TargetScan Human	Moderate (predicted)	FOXJ3	FOXJ3	-1,645
hsa-let-7a-2-3p	let-7a-2-3p (and other miRNAs w/seed UGUACAG)	-241,641	TargetScan Human	Moderate (predicted)	GCLC	GCLC	-1,795	Ferroptosis Signaling Pathway,Glutathione Biosynthesis,NFE2L2 regulating anti-oxidant/detoxification enzymes,NRF2-mediated Oxidative Stress Response,Xenobiotic Metabolism General Signaling Pathway,Xenobiotic Metabolism Signaling,γ-glutamyl Cycle
hsa-let-7a-2-3p	let-7a-2-3p (and other miRNAs w/seed UGUACAG)	-241,641	TargetScan Human	Moderate (predicted)	GEMIN8	GEMIN8	1,884	Metabolism of non-coding RNA
hsa-let-7a-2-3p	let-7a-2-3p (and other miRNAs w/seed UGUACAG)	-241,641	TargetScan Human	Moderate (predicted)	GMCL1	GMCL1	-1,740
hsa-let-7a-2-3p	let-7a-2-3p (and other miRNAs w/seed UGUACAG)	-241,641	TargetScan Mouse	Moderate (predicted)	GNL3	GNL3	-1,750	Cell Cycle: G1/S Checkpoint Regulation,Major pathway of rRNA processing in the nucleolus and cytosol,p53 Signaling
hsa-let-7a-2-3p	let-7a-2-3p (and other miRNAs w/seed UGUACAG)	-241,641	TargetScan Mouse	High (predicted)	GPCPD1	GPCPD1	-1,876	Glycerophospholipid biosynthesis
hsa-let-7a-2-3p	let-7a-2-3p (and other miRNAs w/seed UGUACAG)	-241,641	TargetScan Human	Moderate (predicted)	GPM6B	GPM6B	-1,847
hsa-let-7a-2-3p	let-7a-2-3p (and other miRNAs w/seed UGUACAG)	-241,641	TargetScan Human	Moderate (predicted)	HAS2	HAS2	2,460
hsa-let-7a-2-3p	let-7a-2-3p (and other miRNAs w/seed UGUACAG)	-241,641	TargetScan Human	Moderate (predicted)	HGF	HGF	-1,873	Autism Signaling Pathway,Autophagy,Breast Cancer Regulation by Stathmin1,CLEAR Signaling Pathway,CREB Signaling in Neurons,Docosahexaenoic Acid (DHA) Signaling,Epithelial Adherens Junction Signaling,FGF Signaling,Hepatic Fibrosis / Hepatic Stellate Cell Activation,HGF Signaling,HIF1α Signaling,IL-7 Signaling Pathway,Interleukin-4 and Interleukin-13 signaling,Interleukin-7 signaling,Macropinocytos…
hsa-let-7a-2-3p	let-7a-2-3p (and other miRNAs w/seed UGUACAG)	-241,641	TargetScan Mouse,TargetScan Human	Moderate (predicted)	HID1	HID1	-7,267
hsa-let-7a-2-3p	let-7a-2-3p (and other miRNAs w/seed UGUACAG)	-241,641	TargetScan Mouse	Moderate (predicted)	HIVEP2	HIVEP2	-2,728
hsa-let-7a-2-3p	let-7a-2-3p (and other miRNAs w/seed UGUACAG)	-241,641	TargetScan Mouse,TargetScan Human	Moderate (predicted)	HMGB2	HMGB2	-1,615	Apoptotic execution phase,Granzyme A Signaling
hsa-let-7a-2-3p	let-7a-2-3p (and other miRNAs w/seed UGUACAG)	-241,641	TargetScan Human	Moderate (predicted)	HOMER1	HOMER1	-2,583	Glutamate Receptor Signaling,Glutaminergic Receptor Signaling Pathway (Enhanced),Neurexins and neuroligins,Sleep REM Signaling Pathway
hsa-let-7a-2-3p	let-7a-2-3p (and other miRNAs w/seed UGUACAG)	-241,641	TargetScan Human	Moderate (predicted)	HS6ST3	HS6ST3	-3,630	Chondroitin Sulfate Biosynthesis,Chondroitin Sulfate Biosynthesis (Late Stages),Dermatan Sulfate Biosynthesis,Dermatan Sulfate Biosynthesis (Late Stages),Heparan Sulfate Biosynthesis,Heparan Sulfate Biosynthesis (Late Stages),LPS/IL-1 Mediated Inhibition of RXR Function,Xenobiotic Metabolism CAR Signaling Pathway,Xenobiotic Metabolism PXR Signaling Pathway,Xenobiotic Metabolism Signaling
hsa-let-7a-2-3p	let-7a-2-3p (and other miRNAs w/seed UGUACAG)	-241,641	TargetScan Human	Moderate (predicted)	IFRD1	IFRD1	-2,505
hsa-let-7a-2-3p	let-7a-2-3p (and other miRNAs w/seed UGUACAG)	-241,641	TargetScan Mouse,TargetScan Human	High (predicted),Moderate (predicted)	JMJD1C	JMJD1C	-1,943
hsa-let-7a-2-3p	let-7a-2-3p (and other miRNAs w/seed UGUACAG)	-241,641	TargetScan Mouse	Moderate (predicted)	KAT6A	KAT6A	-1,494	Adipogenesis pathway,HMGB1 Signaling,Regulation of TP53 Activity through Acetylation,Transcriptional Regulatory Network in Embryonic Stem Cells
hsa-let-7a-2-3p	let-7a-2-3p (and other miRNAs w/seed UGUACAG)	-241,641	TargetScan Human	Moderate (predicted)	KAT6B	KAT6B	-1,536	Adipogenesis pathway,HMGB1 Signaling
hsa-let-7a-2-3p	let-7a-2-3p (and other miRNAs w/seed UGUACAG)	-241,641	TargetScan Human	Moderate (predicted)	KDM3A	KDM3A	-1,875	NR1H2 and NR1H3-mediated signaling
hsa-let-7a-2-3p	let-7a-2-3p (and other miRNAs w/seed UGUACAG)	-241,641	TargetScan Human	Moderate (predicted)	KLHL24	KLHL24	-2,420
hsa-let-7a-2-3p	let-7a-2-3p (and other miRNAs w/seed UGUACAG)	-241,641	TargetScan Mouse	Moderate (predicted)	KMT2E	KMT2E	-1,598
hsa-let-7a-2-3p	let-7a-2-3p (and other miRNAs w/seed UGUACAG)	-241,641	TargetScan Mouse,TargetScan Human	Moderate (predicted)	LCOR	LCOR	-1,642
hsa-let-7a-2-3p	let-7a-2-3p (and other miRNAs w/seed UGUACAG)	-241,641	TargetScan Mouse,TargetScan Human	Moderate (predicted)	LIN54	LIN54	-2,034	Mitotic G1 phase and G1/S transition,Mitotic G2-G2/M phases,S Phase
hsa-let-7a-2-3p	let-7a-2-3p (and other miRNAs w/seed UGUACAG)	-241,641	TargetScan Mouse	Moderate (predicted)	LMAN1	LMAN1	-1,585	Cargo concentration in the ER,COPII-mediated vesicle transport,Protein Sorting Signaling Pathway,RHO GTPase cycle
hsa-let-7a-2-3p	let-7a-2-3p (and other miRNAs w/seed UGUACAG)	-241,641	TargetScan Mouse,TargetScan Human	Moderate (predicted)	LRIG1	LRIG1	-1,910	Signaling by EGFR,Signaling by MET
hsa-let-7a-2-3p	let-7a-2-3p (and other miRNAs w/seed UGUACAG)	-241,641	TargetScan Mouse	Moderate (predicted)	LSM4	LSM4	1,833	Deadenylation-dependent mRNA decay,Processing of Capped Intron-Containing Pre-mRNA,Systemic Lupus Erythematosus Signaling
hsa-let-7a-2-3p	let-7a-2-3p (and other miRNAs w/seed UGUACAG)	-241,641	TargetScan Mouse	Moderate (predicted)	MAFK	MAFK	-2,650	Cytoprotection by HMOX1,Factors involved in megakaryocyte development and platelet production,Heme signaling,KEAP1-NFE2L2 pathway,NFE2L2 regulating anti-oxidant/detoxification enzymes,NRF2-mediated Oxidative Stress Response
hsa-let-7a-2-3p	let-7a-2-3p (and other miRNAs w/seed UGUACAG)	-241,641	TargetScan Human	Moderate (predicted)	MANBA	MANBA	-1,799	Neutrophil degranulation
hsa-let-7a-2-3p	let-7a-2-3p (and other miRNAs w/seed UGUACAG)	-241,641	TargetScan Mouse	Moderate (predicted)	MAP1LC3B	MAP1LC3B	-1,479	Autophagy,Cachexia Signaling Pathway,CGAS-STING Signaling Pathway,FAT10 Signaling Pathway,KEAP1-NFE2L2 pathway,Macroautophagy,Microautophagy Signaling Pathway,Mitophagy,Pexophagy,Serotonin Receptor Signaling,Sirtuin Signaling Pathway,TBC/RABGAPs
hsa-let-7a-2-3p	let-7a-2-3p (and other miRNAs w/seed UGUACAG)	-241,641	TargetScan Mouse,TargetScan Human	Moderate (predicted)	MAP3K8	MAP3K8	-6,622	B Cell Receptor Signaling,Cardiac Hypertrophy Signaling,Cardiac Hypertrophy Signaling (Enhanced),CD27 Signaling in Lymphocytes,Costimulation by the CD28 family,ERK5 Signaling,G-Protein Coupled Receptor Signaling,Germ Cell-Sertoli Cell Junction Signaling,GNRH Signaling,HGF Signaling,IL-12 Signaling and Production in Macrophages,IL-33 Signaling Pathway,Interleukin-1 family signaling,MAP kinase acti…
hsa-let-7a-2-3p	let-7a-2-3p (and other miRNAs w/seed UGUACAG)	-241,641	TargetScan Mouse	Moderate (predicted)	MBD2	MBD2	-1,475	DNA Methylation and Transcriptional Repression Signaling,NoRC negatively regulates rRNA expression
hsa-let-7a-2-3p	let-7a-2-3p (and other miRNAs w/seed UGUACAG)	-241,641	TargetScan Mouse,TargetScan Human	Moderate (predicted)	MBNL1	MBNL1	-1,547
hsa-let-7a-2-3p	let-7a-2-3p (and other miRNAs w/seed UGUACAG)	-241,641	TargetScan Mouse,TargetScan Human	High (predicted),Moderate (predicted)	MBNL2	MBNL2	-1,847
hsa-let-7a-2-3p	let-7a-2-3p (and other miRNAs w/seed UGUACAG)	-241,641	TargetScan Mouse,TargetScan Human	High (predicted),Moderate (predicted)	MEA1	MEA1	1,655
hsa-let-7a-2-3p	let-7a-2-3p (and other miRNAs w/seed UGUACAG)	-241,641	TargetScan Mouse	Moderate (predicted)	MED13L	MED13L	-1,678	Estrogen Receptor Signaling,Regulation of lipid metabolism by PPARalpha,Transcriptional regulation of white adipocyte differentiation
hsa-let-7a-2-3p	let-7a-2-3p (and other miRNAs w/seed UGUACAG)	-241,641	TargetScan Mouse,TargetScan Human	Moderate (predicted)	MEF2A	MEF2A	-1,945	ABRA Signaling Pathway,Apelin Endothelial Signaling Pathway,Calcium Signaling,Cardiac Hypertrophy Signaling,Cardiac Hypertrophy Signaling (Enhanced),Chaperone Mediated Autophagy Signaling Pathway,Cholecystokinin/Gastrin-mediated Signaling,Corticotropin Releasing Hormone Signaling,ERK5 Signaling,G-Protein Coupled Receptor Signaling,Gα12/13 Signaling,MAPK targets/ Nuclear events mediated by MAP kin…
hsa-let-7a-2-3p	let-7a-2-3p (and other miRNAs w/seed UGUACAG)	-241,641	TargetScan Human	Moderate (predicted)	MEX3C	MEX3C	-1,837	Class I MHC mediated antigen processing and presentation
hsa-let-7a-2-3p	let-7a-2-3p (and other miRNAs w/seed UGUACAG)	-241,641	TargetScan Human	Moderate (predicted)	MIS12	MIS12	-1,702	Cell Cycle Checkpoints,Kinetochore Metaphase Signaling Pathway,Mitotic Metaphase and Anaphase,Mitotic Prometaphase,RHO GTPases Activate Formins
hsa-let-7a-2-3p	let-7a-2-3p (and other miRNAs w/seed UGUACAG)	-241,641	TargetScan Mouse	Moderate (predicted)	MRPL43	MRPL43	1,767	Mitochondrial translation
hsa-let-7a-2-3p	let-7a-2-3p (and other miRNAs w/seed UGUACAG)	-241,641	TargetScan Human	Moderate (predicted)	MRPS21	MRPS21	1,618	Mitochondrial translation
hsa-let-7a-2-3p	let-7a-2-3p (and other miRNAs w/seed UGUACAG)	-241,641	TargetScan Mouse,TargetScan Human	Moderate (predicted)	MYCBP2	MYCBP2	-1,527
hsa-let-7a-2-3p	let-7a-2-3p (and other miRNAs w/seed UGUACAG)	-241,641	TargetScan Mouse	Moderate (predicted)	NAA16	NAA16	-2,047
hsa-let-7a-2-3p	let-7a-2-3p (and other miRNAs w/seed UGUACAG)	-241,641	TargetScan Mouse,TargetScan Human	Moderate (predicted)	NAMPT	NAMPT	-3,890	BMAL1:CLOCK,NPAS2 activates circadian gene expression,G Protein Signaling Mediated by Tubby,NAD Biosynthesis III,NAD Signaling Pathway,Osteoarthritis Pathway,Sirtuin Signaling Pathway,Transcriptional Regulation by NPAS4
hsa-let-7a-2-3p	let-7a-2-3p (and other miRNAs w/seed UGUACAG)	-241,641	TargetScan Human	Moderate (predicted)	NCOA6	NCOA6	-1,570	Activation of anterior HOX genes in hindbrain during early embryogenesis,Activation of gene expression by SREBF (SREBP),BMAL1:CLOCK,NPAS2 activates circadian gene expression,Circadian Clock,Cytoprotection by HMOX1,Formation of WDR5-containing histone-modifying complexes,Heme signaling,Mitochondrial biogenesis,PPARα/RXRα Activation,Regulation of lipid metabolism by PPARalpha,RORA activates gene ex…
hsa-let-7a-2-3p	let-7a-2-3p (and other miRNAs w/seed UGUACAG)	-241,641	TargetScan Mouse	Moderate (predicted)	NDUFA2	NDUFA2	1,982	Electron transport, ATP synthesis, and heat production by uncoupling proteins,Estrogen Receptor Signaling,Glucocorticoid Receptor Signaling,Granzyme A Signaling,Mitochondrial Dysfunction,Neutrophil Extracellular Trap Signaling Pathway,Oxidative Phosphorylation,Sirtuin Signaling Pathway
hsa-let-7a-2-3p	let-7a-2-3p (and other miRNAs w/seed UGUACAG)	-241,641	TargetScan Human	High (predicted)	NDUFB2	NDUFB2	1,728	Electron transport, ATP synthesis, and heat production by uncoupling proteins,Estrogen Receptor Signaling,Glucocorticoid Receptor Signaling,Granzyme A Signaling,Mitochondrial Dysfunction,Neutrophil Extracellular Trap Signaling Pathway,Oxidative Phosphorylation,Sirtuin Signaling Pathway
hsa-let-7a-2-3p	let-7a-2-3p (and other miRNAs w/seed UGUACAG)	-241,641	TargetScan Human	Moderate (predicted)	NET1	NET1	-2,037	G alpha (12/13) signalling events,p75 NTR receptor-mediated signalling,RHO GTPase cycle
hsa-let-7a-2-3p	let-7a-2-3p (and other miRNAs w/seed UGUACAG)	-241,641	TargetScan Mouse	Moderate (predicted)	NFKB2	NFKB2	-1,612	4-1BB Signaling in T Lymphocytes,Acetylcholine Receptor Signaling Pathway,Activation of IRF by Cytosolic Pattern Recognition Receptors,Activin Inhibin Signaling Pathway,Acute Myeloid Leukemia Signaling,Acute Phase Response Signaling,Adrenomedullin signaling pathway,Altered T Cell and B Cell Signaling in Rheumatoid Arthritis,Androgen Signaling,Angiopoietin Signaling,Antioxidant Action of Vitamin C…
hsa-let-7a-2-3p	let-7a-2-3p (and other miRNAs w/seed UGUACAG)	-241,641	TargetScan Mouse,TargetScan Human	Moderate (predicted)	NFKBIA	NFKBIA	-1,783	4-1BB Signaling in T Lymphocytes,Activation of IRF by Cytosolic Pattern Recognition Receptors,Activin Inhibin Signaling Pathway,Acute Phase Response Signaling,Angiopoietin Signaling,Antioxidant Action of Vitamin C,Apoptosis Signaling,April Mediated Signaling,ATM Signaling,B Cell Activating Factor Signaling,B Cell Receptor Signaling,BEX2 Signaling Pathway,C-type lectin receptors (CLRs),CD27 Signal…
hsa-let-7a-2-3p	let-7a-2-3p (and other miRNAs w/seed UGUACAG)	-241,641	TargetScan Human	Moderate (predicted)	NR1D2	NR1D2	-2,627	Circadian Rhythm Signaling,Generic Transcription Pathway
hsa-let-7a-2-3p	let-7a-2-3p (and other miRNAs w/seed UGUACAG)	-241,641	TargetScan Mouse	Moderate (predicted)	NR3C1	NR3C1	-1,666	Acute Phase Response Signaling,Cachexia Signaling Pathway,Circadian Clock,Circadian Rhythm Signaling,Estrogen Receptor Signaling,FOXO-mediated transcription of oxidative stress, metabolic and neuronal genes,Generic Transcription Pathway,Glucocorticoid Receptor Signaling,Glutaminergic Receptor Signaling Pathway (Enhanced),HSP90 chaperone cycle for steroid hormone receptors in the presence of ligan…
hsa-let-7a-2-3p	let-7a-2-3p (and other miRNAs w/seed UGUACAG)	-241,641	TargetScan Mouse	Moderate (predicted)	NUS1	NUS1	-1,573	Asparagine N-linked glycosylation
hsa-let-7a-2-3p	let-7a-2-3p (and other miRNAs w/seed UGUACAG)	-241,641	TargetScan Mouse,TargetScan Human	Moderate (predicted)	OTUD1	OTUD1	-1,871	TNF signaling
hsa-let-7a-2-3p	let-7a-2-3p (and other miRNAs w/seed UGUACAG)	-241,641	TargetScan Human	High (predicted)	PAPSS2	PAPSS2	-1,406	Glycosaminoglycan metabolism,LPS/IL-1 Mediated Inhibition of RXR Function,Phase II - Conjugation of compounds,PXR/RXR Activation,Selenoamino acid metabolism,Sulfate Activation for Sulfonation
hsa-let-7a-2-3p	let-7a-2-3p (and other miRNAs w/seed UGUACAG)	-241,641	TargetScan Mouse	Moderate (predicted)	PCF11	PCF11	-2,533	Processing of Capped Intron-Containing Pre-mRNA,Processing of Capped Intronless Pre-mRNA,RNA polymerase II transcribes snRNA genes,RNA Polymerase II Transcription
hsa-let-7a-2-3p	let-7a-2-3p (and other miRNAs w/seed UGUACAG)	-241,641	TargetScan Mouse	High (predicted)	PCGF5	PCGF5	-1,566	Transcriptional regulation by RUNX1
hsa-let-7a-2-3p	let-7a-2-3p (and other miRNAs w/seed UGUACAG)	-241,641	TargetScan Mouse,TargetScan Human	Moderate (predicted)	POLR2J	POLR2J	1,666	Activation of anterior HOX genes in hindbrain during early embryogenesis,Androgen Signaling,Assembly of RNA Polymerase II Complex,CREB Signaling in Neurons,ESR-mediated signaling,Gene Silencing by RNA,Glucocorticoid Receptor Signaling,Hereditary Breast Cancer Signaling,Huntington's Disease Signaling,MicroRNA Biogenesis Signaling Pathway,mRNA Capping,NAD Signaling Pathway,NER (Nucleotide Excision …
hsa-let-7a-2-3p	let-7a-2-3p (and other miRNAs w/seed UGUACAG)	-241,641	TargetScan Human	Moderate (predicted)	POLR3GL	POLR3GL	1,765	RNA Polymerase III Transcription
hsa-let-7a-2-3p	let-7a-2-3p (and other miRNAs w/seed UGUACAG)	-241,641	TargetScan Mouse	Moderate (predicted)	POU2F2	POU2F2	-4,131	B Cell Receptor Signaling,IL-12 Signaling and Production in Macrophages,RNA polymerase II transcribes snRNA genes
hsa-let-7a-2-3p	let-7a-2-3p (and other miRNAs w/seed UGUACAG)	-241,641	TargetScan Mouse	Moderate (predicted)	PPIL4	PPIL4	-1,688	Processing of Capped Intron-Containing Pre-mRNA
hsa-let-7a-2-3p	let-7a-2-3p (and other miRNAs w/seed UGUACAG)	-241,641	TargetScan Human	Moderate (predicted)	PPP3R1	PPP3R1	-1,731	3-phosphoinositide Biosynthesis,3-phosphoinositide Degradation,ABRA Signaling Pathway,Autophagy,Axonal Guidance Signaling,B Cell Receptor Signaling,Beta-catenin independent WNT signaling,C-type lectin receptors (CLRs),Calcium Signaling,Calcium-induced T Lymphocyte Apoptosis,cAMP-mediated signaling,Cardiac Hypertrophy Signaling,Cardiac Hypertrophy Signaling (Enhanced),CD28 Signaling in T Helper Ce…
hsa-let-7a-2-3p	let-7a-2-3p (and other miRNAs w/seed UGUACAG)	-241,641	TargetScan Mouse	Moderate (predicted)	PPP4R2	PPP4R2	-1,528	HDR through Homologous Recombination (HRR) or Single Strand Annealing (SSA)
hsa-let-7a-2-3p	let-7a-2-3p (and other miRNAs w/seed UGUACAG)	-241,641	TargetScan Human	Moderate (predicted)	C9orf64	QNG1	1,849
hsa-let-7a-2-3p	let-7a-2-3p (and other miRNAs w/seed UGUACAG)	-241,641	TargetScan Human	Moderate (predicted)	RASSF8	RASSF8	-2,193
hsa-let-7a-2-3p	let-7a-2-3p (and other miRNAs w/seed UGUACAG)	-241,641	TargetScan Human	Moderate (predicted)	RB1	RB1	-1,988	Adipogenesis pathway,Antiproliferative Role of TOB in T Cell Signaling,Aryl Hydrocarbon Receptor Signaling,Bladder Cancer Signaling,Cell Cycle Regulation by BTG Family Proteins,Cell Cycle: G1/S Checkpoint Regulation,Chronic Myeloid Leukemia Signaling,Coronavirus Pathogenesis Pathway,Cyclins and Cell Cycle Regulation,DNA Damage/Telomere Stress Induced Senescence,DNA Methylation and Transcriptional…
hsa-let-7a-2-3p	let-7a-2-3p (and other miRNAs w/seed UGUACAG)	-241,641	TargetScan Human	High (predicted)	RB1CC1	RB1CC1	-2,077	Autophagy,Breast Cancer Regulation by Stathmin1,FAK Signaling,Macroautophagy
hsa-let-7a-2-3p	let-7a-2-3p (and other miRNAs w/seed UGUACAG)	-241,641	TargetScan Human	Moderate (predicted)	RBM33	RBM33	-1,628
hsa-let-7a-2-3p	let-7a-2-3p (and other miRNAs w/seed UGUACAG)	-241,641	TargetScan Human	Moderate (predicted)	RC3H2	RC3H2	-1,820
hsa-let-7a-2-3p	let-7a-2-3p (and other miRNAs w/seed UGUACAG)	-241,641	TargetScan Mouse,TargetScan Human	Moderate (predicted)	REV3L	REV3L	-2,015	DNA Damage Bypass
hsa-let-7a-2-3p	let-7a-2-3p (and other miRNAs w/seed UGUACAG)	-241,641	TargetScan Mouse	Moderate (predicted)	ROCK1	ROCK1	-1,825	ABRA Signaling Pathway,Actin Cytoskeleton Signaling,Actin Nucleation by ARP-WASP Complex,Activin Inhibin Signaling Pathway,Apoptosis Signaling,Apoptotic execution phase,Axonal Guidance Signaling,Cardiac Hypertrophy Signaling,Cardiac Hypertrophy Signaling (Enhanced),CCR3 Signaling in Eosinophils,Cholecystokinin/Gastrin-mediated Signaling,CXCR4 Signaling,Death Receptor Signaling,Endocannabinoid Can…
hsa-let-7a-2-3p	let-7a-2-3p (and other miRNAs w/seed UGUACAG)	-241,641	TargetScan Mouse,TargetScan Human	Moderate (predicted)	RPGR	RPGR	-2,784
hsa-let-7a-2-3p	let-7a-2-3p (and other miRNAs w/seed UGUACAG)	-241,641	TargetScan Human	Moderate (predicted)	S100A6	S100A6	2,383	S100 Family Signaling Pathway
hsa-let-7a-2-3p	let-7a-2-3p (and other miRNAs w/seed UGUACAG)	-241,641	TargetScan Mouse	Moderate (predicted)	SAT1	SAT1	-1,778	Ferroptosis Signaling Pathway,HIF1α Signaling,Metabolism of polyamines,Polyamine Regulation in Colon Cancer,Putrescine Degradation III,Spermine and Spermidine Degradation I
hsa-let-7a-2-3p	let-7a-2-3p (and other miRNAs w/seed UGUACAG)	-241,641	TargetScan Mouse	Moderate (predicted)	SCHIP1	SCHIP1	3,693	GP6 Signaling Pathway
hsa-let-7a-2-3p	let-7a-2-3p (and other miRNAs w/seed UGUACAG)	-241,641	TargetScan Mouse	Moderate (predicted)	SDHC	SDHC	1,648	Electron transport, ATP synthesis, and heat production by uncoupling proteins,Estrogen Receptor Signaling,Glucocorticoid Receptor Signaling,Hepatic Fibrosis Signaling Pathway,Huntington's Disease Signaling,Macrophage Classical Activation Signaling Pathway,Mitochondrial Dysfunction,Neutrophil Extracellular Trap Signaling Pathway,Oxidative Phosphorylation,Sirtuin Signaling Pathway,TCA Cycle II (Euk…
hsa-let-7a-2-3p	let-7a-2-3p (and other miRNAs w/seed UGUACAG)	-241,641	TargetScan Mouse	Moderate (predicted)	SEC24D	SEC24D	-1,539	Cargo concentration in the ER,Class I MHC mediated antigen processing and presentation,COPII-mediated vesicle transport,MHC class II antigen presentation,Microautophagy Signaling Pathway,Protein Sorting Signaling Pathway,Regulation of cholesterol biosynthesis by SREBP (SREBF)
hsa-let-7a-2-3p	let-7a-2-3p (and other miRNAs w/seed UGUACAG)	-241,641	TargetScan Human	Moderate (predicted)	SERPINE2	SERPINE2	-4,613	Dissolution of Fibrin Clot,Formation of Fibrin Clot (Clotting Cascade),p53 Signaling
hsa-let-7a-2-3p	let-7a-2-3p (and other miRNAs w/seed UGUACAG)	-241,641	TargetScan Mouse	Moderate (predicted)	SGK1	SGK1	-2,140	Aldosterone Signaling in Epithelial Cells,ERK5 Signaling,Glucocorticoid Receptor Signaling,Huntington's Disease Signaling,Insulin Receptor Signaling,Ion channel transport,NGF-stimulated transcription,Pyridoxal 5'-phosphate Salvage Pathway,Regulation of TP53 Expression and Degradation,Salvage Pathways of Pyrimidine Ribonucleotides,Transcriptional Regulation by MECP2,WNK Renal Signaling Pathway
hsa-let-7a-2-3p	let-7a-2-3p (and other miRNAs w/seed UGUACAG)	-241,641	TargetScan Human	Moderate (predicted)	SH2B3	SH2B3	-1,516	Factors involved in megakaryocyte development and platelet production,FLT3 Signaling,Role of JAK2 in Hormone-like Cytokine Signaling,Signaling by SCF-KIT
hsa-let-7a-2-3p	let-7a-2-3p (and other miRNAs w/seed UGUACAG)	-241,641	TargetScan Human	Moderate (predicted)	SH3D19	SH3D19	1,561	trans-Golgi Network Vesicle Budding
hsa-let-7a-2-3p	let-7a-2-3p (and other miRNAs w/seed UGUACAG)	-241,641	TargetScan Human	Moderate (predicted)	SHISA5	SHISA5	1,399	Post-translational protein phosphorylation,Regulation of Insulin-like Growth Factor (IGF) transport and uptake by IGFBPs
hsa-let-7a-2-3p	let-7a-2-3p (and other miRNAs w/seed UGUACAG)	-241,641	TargetScan Human	Moderate (predicted)	SLC38A2	SLC38A2	-2,432	GABAergic Receptor Signaling Pathway (Enhanced),Glutaminergic Receptor Signaling Pathway (Enhanced),Neurotransmitter release cycle,Transport of inorganic cations/anions and amino acids/oligopeptides
hsa-let-7a-2-3p	let-7a-2-3p (and other miRNAs w/seed UGUACAG)	-241,641	TargetScan Human	Moderate (predicted)	SMARCA5	SMARCA5	-1,486	B-WICH complex positively regulates rRNA expression,DNA Double Strand Break Response,NoRC negatively regulates rRNA expression,Nucleosome assembly,Sirtuin Signaling Pathway
hsa-let-7a-2-3p	let-7a-2-3p (and other miRNAs w/seed UGUACAG)	-241,641	TargetScan Human	Moderate (predicted)	SMC3	SMC3	-1,638	ATM Signaling,ESR-mediated signaling,Kinetochore Metaphase Signaling Pathway,Meiotic synapsis,Mitotic Metaphase and Anaphase,Mitotic Prometaphase,Mitotic Roles of Polo-Like Kinase,Mitotic Telophase/Cytokinesis,S Phase,Semaphorin Neuronal Repulsive Signaling Pathway,SUMOylation of DNA damage response and repair proteins
hsa-let-7a-2-3p	let-7a-2-3p (and other miRNAs w/seed UGUACAG)	-241,641	TargetScan Human	Moderate (predicted)	SPOCK1	SPOCK1	1,717
hsa-let-7a-2-3p	let-7a-2-3p (and other miRNAs w/seed UGUACAG)	-241,641	TargetScan Human	Moderate (predicted)	SRI	SRI	1,651	Cardiac conduction,Ion channel transport,Platelet homeostasis,Transport of inorganic cations/anions and amino acids/oligopeptides
hsa-let-7a-2-3p	let-7a-2-3p (and other miRNAs w/seed UGUACAG)	-241,641	TargetScan Mouse	Moderate (predicted)	STAG1	STAG1	-1,733	ESR-mediated signaling,Kinetochore Metaphase Signaling Pathway,Meiotic synapsis,Mitotic Metaphase and Anaphase,Mitotic Prometaphase,Mitotic Telophase/Cytokinesis,p53 Signaling,S Phase,SUMOylation of DNA damage response and repair proteins
hsa-let-7a-2-3p	let-7a-2-3p (and other miRNAs w/seed UGUACAG)	-241,641	TargetScan Mouse	Moderate (predicted)	STC1	STC1	-6,846
hsa-let-7a-2-3p	let-7a-2-3p (and other miRNAs w/seed UGUACAG)	-241,641	TargetScan Human	Moderate (predicted)	STPG1	STPG1	1,785
hsa-let-7a-2-3p	let-7a-2-3p (and other miRNAs w/seed UGUACAG)	-241,641	TargetScan Mouse	Moderate (predicted)	SUOX	SUOX	1,925	Sulfite Oxidation IV,Sulfur amino acid metabolism,Superpathway of Methionine Degradation
hsa-let-7a-2-3p	let-7a-2-3p (and other miRNAs w/seed UGUACAG)	-241,641	TargetScan Mouse,TargetScan Human	Moderate (predicted)	TAB2	TAB2	-1,613	Alpha-protein kinase 1 signaling pathway,C-type lectin receptors (CLRs),Fc epsilon receptor (FCERI) signaling,IL-1 Signaling,IL-17 Signaling,Interleukin-1 family signaling,MAP kinase activation,Molecular Mechanisms of Cancer,MyD88 cascade initiated on plasma membrane,MyD88 dependent cascade initiated on endosome,MyD88-independent TLR4 cascade,MyD88:MAL(TIRAP) cascade initiated on plasma membrane,…
hsa-let-7a-2-3p	let-7a-2-3p (and other miRNAs w/seed UGUACAG)	-241,641	TargetScan Mouse	Moderate (predicted)	THBD	THBD	-5,836	Cell surface interactions at the vascular wall,Coagulation System,Extrinsic Prothrombin Activation Pathway,Formation of Fibrin Clot (Clotting Cascade),Intrinsic Prothrombin Activation Pathway,VDR/RXR Activation
hsa-let-7a-2-3p	let-7a-2-3p (and other miRNAs w/seed UGUACAG)	-241,641	TargetScan Human	Moderate (predicted)	TM2D2	TM2D2	1,558
hsa-let-7a-2-3p	let-7a-2-3p (and other miRNAs w/seed UGUACAG)	-241,641	TargetScan Human	Moderate (predicted)	TMSB4X	TMSB10/TMSB4X	1,886	Actin Cytoskeleton Signaling,ILK Signaling,Response to elevated platelet cytosolic Ca2+
hsa-let-7a-2-3p	let-7a-2-3p (and other miRNAs w/seed UGUACAG)	-241,641	TargetScan Mouse,TargetScan Human	Moderate (predicted)	TOB2	TOB2	-1,466
hsa-let-7a-2-3p	let-7a-2-3p (and other miRNAs w/seed UGUACAG)	-241,641	TargetScan Human	Moderate (predicted)	TOMM6	TOMM6	1,633	Mitochondrial protein import,Mitophagy,Necroptosis Signaling Pathway,Neutrophil Extracellular Trap Signaling Pathway,Sirtuin Signaling Pathway
hsa-let-7a-2-3p	let-7a-2-3p (and other miRNAs w/seed UGUACAG)	-241,641	TargetScan Human	Moderate (predicted)	TRIM33	TRIM33	-1,679	Germ layer formation at gastrulation,Transcriptional activity of SMAD2/SMAD3:SMAD4 heterotrimer
hsa-let-7a-2-3p	let-7a-2-3p (and other miRNAs w/seed UGUACAG)	-241,641	TargetScan Human	Moderate (predicted)	TSPYL1	TSPYL1	1,562
hsa-let-7a-2-3p	let-7a-2-3p (and other miRNAs w/seed UGUACAG)	-241,641	TargetScan Mouse,TargetScan Human	Moderate (predicted)	UCK2	UCK2	1,512	Nucleotide salvage,Salvage Pathways of Pyrimidine Ribonucleotides
hsa-let-7a-2-3p	let-7a-2-3p (and other miRNAs w/seed UGUACAG)	-241,641	TargetScan Mouse	High (predicted)	UFM1	UFM1	-1,954	UFMylation Signaling Pathway
hsa-let-7a-2-3p	let-7a-2-3p (and other miRNAs w/seed UGUACAG)	-241,641	TargetScan Mouse	High (predicted)	UQCR10	UQCR10	2,011	Electron transport, ATP synthesis, and heat production by uncoupling proteins,Mitochondrial Dysfunction,Oxidative Phosphorylation
hsa-let-7a-2-3p	let-7a-2-3p (and other miRNAs w/seed UGUACAG)	-241,641	TargetScan Mouse	Moderate (predicted)	URI1	URI1	-1,622
hsa-let-7a-2-3p	let-7a-2-3p (and other miRNAs w/seed UGUACAG)	-241,641	TargetScan Mouse	Moderate (predicted)	USP1	USP1	-2,028	DNA Damage Bypass,Fanconi Anemia Pathway,ID1 Signaling Pathway,Protein Ubiquitination Pathway
hsa-let-7a-2-3p	let-7a-2-3p (and other miRNAs w/seed UGUACAG)	-241,641	TargetScan Mouse	Moderate (predicted)	WNT5B	WNT5B	1,534	Autism Signaling Pathway,Axonal Guidance Signaling,Basal Cell Carcinoma Signaling,Beta-catenin independent WNT signaling,Cardiac Hypertrophy Signaling (Enhanced),CDX Gastrointestinal Cancer Signaling Pathway,Chronic Myeloid Leukemia Signaling,Colorectal Cancer Metastasis Signaling,Factors Promoting Cardiogenesis in Vertebrates,Glioblastoma Multiforme Signaling,Hepatic Fibrosis Signaling Pathway,H…
hsa-let-7a-2-3p	let-7a-2-3p (and other miRNAs w/seed UGUACAG)	-241,641	TargetScan Mouse	Moderate (predicted)	YIPF6	YIPF6	-1,650	trans-Golgi Network Vesicle Budding
hsa-let-7a-2-3p	let-7a-2-3p (and other miRNAs w/seed UGUACAG)	-241,641	TargetScan Mouse	Moderate (predicted)	YY1	YY1	-1,437	Activation of anterior HOX genes in hindbrain during early embryogenesis,Deubiquitination,ESR-mediated signaling,HOTAIR Regulatory Pathway,Macrophage Classical Activation Signaling Pathway,Multiple Sclerosis Signaling Pathway,Myelination Signaling Pathway,Pulmonary Fibrosis Idiopathic Signaling Pathway,Transcriptional regulation by the AP-2 (TFAP2) family of transcription factors,VDR/RXR Activati…
hsa-let-7a-2-3p	let-7a-2-3p (and other miRNAs w/seed UGUACAG)	-241,641	TargetScan Mouse	Moderate (predicted)	ZBTB8OS	ZBTB8OS	1,698
hsa-let-7a-2-3p	let-7a-2-3p (and other miRNAs w/seed UGUACAG)	-241,641	TargetScan Mouse	Moderate (predicted)	ZCCHC7	ZCCHC7	-1,778
hsa-let-7a-2-3p	let-7a-2-3p (and other miRNAs w/seed UGUACAG)	-241,641	TargetScan Mouse	Moderate (predicted)	ZFAND5	ZFAND5	-1,522
hsa-let-7a-2-3p	let-7a-2-3p (and other miRNAs w/seed UGUACAG)	-241,641	TargetScan Human	Moderate (predicted)	ZFY	ZFY	-1,954
hsa-let-7a-2-3p	let-7a-2-3p (and other miRNAs w/seed UGUACAG)	-241,641	TargetScan Human	Moderate (predicted)	ZMYND8	ZMYND8	2,156
hsa-let-7a-2-3p	let-7a-2-3p (and other miRNAs w/seed UGUACAG)	-241,641	TargetScan Human	High (predicted)	ZNF143	ZNF143	-1,705	RNA polymerase II transcribes snRNA genes,RNA Polymerase III Transcription
hsa-let-7a-2-3p	let-7a-2-3p (and other miRNAs w/seed UGUACAG)	-241,641	TargetScan Mouse,TargetScan Human	High (predicted),Moderate (predicted)	ZNF367	ZNF367	-4,526
hsa-let-7a-3p	let-7a-3p (and other miRNAs w/seed UAUACAA)	-39,149	TargetScan Mouse,TargetScan Human	Moderate (predicted)	AAK1	AAK1	-1,570	Cargo recognition for clathrin-mediated endocytosis,Clathrin-mediated endocytosis,Clathrin-mediated Endocytosis Signaling
hsa-let-7a-3p	let-7a-3p (and other miRNAs w/seed UAUACAA)	-39,149	TargetScan Human	Moderate (predicted)	AHR	AHR	-1,777	Aryl Hydrocarbon Receptor Signaling,Aryl hydrocarbon receptor signalling,CTLA4 Signaling in Cytotoxic T Lymphocytes,IL-10 Signaling,IL-27 Signaling Pathway,Phase I - Functionalization of compounds,Regulation of lipid metabolism by PPARalpha,Th17 Activation Pathway,Xenobiotic Metabolism AHR Signaling Pathway,Xenobiotic Metabolism General Signaling Pathway,Xenobiotic Metabolism Signaling
hsa-let-7a-3p	let-7a-3p (and other miRNAs w/seed UAUACAA)	-39,149	TargetScan Human	Moderate (predicted)	AKAP9	AKAP9	-1,868	cAMP-mediated signaling,Cardiac conduction,Cardiac β-adrenergic Signaling,Cilium Assembly,Mitotic G2-G2/M phases,Mitotic Prometaphase,Protein Kinase A Signaling
hsa-let-7a-3p	let-7a-3p (and other miRNAs w/seed UAUACAA)	-39,149	TargetScan Human	Moderate (predicted)	ANKHD1-EIF4EBP3	ANKHD1/ANKHD1-EIF4EBP3	-1,770	Breast Cancer Regulation by Stathmin1
hsa-let-7a-3p	let-7a-3p (and other miRNAs w/seed UAUACAA)	-39,149	TargetScan Mouse,TargetScan Human	Moderate (predicted)	ANO4	ANO4	-1,891	Ion channel transport
hsa-let-7a-3p	let-7a-3p (and other miRNAs w/seed UAUACAA)	-39,149	TargetScan Mouse,TargetScan Human	High (predicted),Moderate (predicted)	ARID4B	ARID4B	-2,090	DNA Methylation and Transcriptional Repression Signaling,NoRC negatively regulates rRNA expression
hsa-let-7a-3p	let-7a-3p (and other miRNAs w/seed UAUACAA)	-39,149	TargetScan Human	Moderate (predicted)	ATL2	ATL2	-1,912
hsa-let-7a-3p	let-7a-3p (and other miRNAs w/seed UAUACAA)	-39,149	TargetScan Human	Moderate (predicted)	ATP5MJ	ATP5MJ	1,663
hsa-let-7a-3p	let-7a-3p (and other miRNAs w/seed UAUACAA)	-39,149	TargetScan Mouse	Moderate (predicted)	AZI2	AZI2	-1,546	NF-κB Signaling
hsa-let-7a-3p	let-7a-3p (and other miRNAs w/seed UAUACAA)	-39,149	TargetScan Human	Moderate (predicted)	BAZ1A	BAZ1A	-1,662
hsa-let-7a-3p	let-7a-3p (and other miRNAs w/seed UAUACAA)	-39,149	TargetScan Human	Moderate (predicted)	BCL6	BCL6	-2,457	B Cell Receptor Signaling,FOXO-mediated transcription of cell death genes,IL-7 Signaling Pathway,Interleukin-4 and Interleukin-13 signaling,Systemic Lupus Erythematosus in T Cell Signaling Pathway,T Cell Exhaustion Signaling Pathway,T Helper Cell Differentiation,TP53 Regulates Transcription of Cell Death Genes
hsa-let-7a-3p	let-7a-3p (and other miRNAs w/seed UAUACAA)	-39,149	TargetScan Mouse	Moderate (predicted)	BHLHE40	BHLHE40	-1,925	BMAL1:CLOCK,NPAS2 activates circadian gene expression,Circadian Rhythm Signaling,ID1 Signaling Pathway,IL-10 Signaling,Pathogen Induced Cytokine Storm Signaling Pathway,Senescence Pathway
hsa-let-7a-3p	let-7a-3p (and other miRNAs w/seed UAUACAA)	-39,149	TargetScan Mouse	Moderate (predicted)	BTAF1	BTAF1	-1,509
hsa-let-7a-3p	let-7a-3p (and other miRNAs w/seed UAUACAA)	-39,149	TargetScan Mouse	High (predicted)	CASP8AP2	CASP8AP2	-1,714	SUMOylation of transcription cofactors
hsa-let-7a-3p	let-7a-3p (and other miRNAs w/seed UAUACAA)	-39,149	TargetScan Human	High (predicted)	CCDC186	CCDC186	-1,740
hsa-let-7a-3p	let-7a-3p (and other miRNAs w/seed UAUACAA)	-39,149	TargetScan Mouse	Moderate (predicted)	CDC42EP3	CDC42EP3	2,257	MAPK6/MAPK4 signaling,RHO GTPase cycle,RHOA Signaling,Signaling by Rho Family GTPases
hsa-let-7a-3p	let-7a-3p (and other miRNAs w/seed UAUACAA)	-39,149	TargetScan Mouse	Moderate (predicted)	CLK1	CLK1	-1,826	IL-15 Production,Sperm Motility
hsa-let-7a-3p	let-7a-3p (and other miRNAs w/seed UAUACAA)	-39,149	TargetScan Human	Moderate (predicted)	COX7B	COX7B	1,582	Cytoprotection by HMOX1,Electron transport, ATP synthesis, and heat production by uncoupling proteins,HER-2 Signaling in Breast Cancer,Mitochondrial Dysfunction,Oxidative Phosphorylation,TP53 Regulates Metabolic Genes
hsa-let-7a-3p	let-7a-3p (and other miRNAs w/seed UAUACAA)	-39,149	TargetScan Mouse,TargetScan Human	Moderate (predicted)	CRELD2	CRELD2	-1,649
hsa-let-7a-3p	let-7a-3p (and other miRNAs w/seed UAUACAA)	-39,149	TargetScan Human	Moderate (predicted)	CSNK1G1	CSNK1G1	-1,529	Dopamine-DARPP32 Feedback in cAMP Signaling,Gap Junction Signaling,Hepatic Fibrosis Signaling Pathway,Role of Macrophages, Fibroblasts and Endothelial Cells in Rheumatoid Arthritis,Role of NFAT in Regulation of the Immune Response,Role of Osteoblasts in Rheumatoid Arthritis Signaling Pathway,Role of Osteoblasts, Osteoclasts and Chondrocytes in Rheumatoid Arthritis,Role of WNT/GSK-3β Signaling in …
hsa-let-7a-3p	let-7a-3p (and other miRNAs w/seed UAUACAA)	-39,149	TargetScan Human	Moderate (predicted)	CSTF2	CSTF2	1,612	Cleavage and Polyadenylation of Pre-mRNA,Processing of Capped Intron-Containing Pre-mRNA,Processing of Capped Intronless Pre-mRNA,RNA Polymerase II Transcription,Tight Junction Signaling
hsa-let-7a-3p	let-7a-3p (and other miRNAs w/seed UAUACAA)	-39,149	TargetScan Mouse	Moderate (predicted)	CSTF2T	CSTF2T	1,812	Cleavage and Polyadenylation of Pre-mRNA,Processing of Capped Intron-Containing Pre-mRNA,Processing of Capped Intronless Pre-mRNA,RNA Polymerase II Transcription,Tight Junction Signaling
hsa-let-7a-3p	let-7a-3p (and other miRNAs w/seed UAUACAA)	-39,149	TargetScan Human	Moderate (predicted)	CTDSPL2	CTDSPL2	-1,730
hsa-let-7a-3p	let-7a-3p (and other miRNAs w/seed UAUACAA)	-39,149	TargetScan Human	Moderate (predicted)	DCP2	DCP2	-1,722	ATF4 activates genes in response to endoplasmic reticulum stress,CSDE1 Signaling Pathway,Deadenylation-dependent mRNA decay,Inhibition of ARE-Mediated mRNA Degradation Pathway,Regulation of mRNA stability by proteins that bind AU-rich elements
hsa-let-7a-3p	let-7a-3p (and other miRNAs w/seed UAUACAA)	-39,149	TargetScan Human	Moderate (predicted)	DENND4A	DENND4A	-1,814	RAB GEFs exchange GTP for GDP on RABs
hsa-let-7a-3p	let-7a-3p (and other miRNAs w/seed UAUACAA)	-39,149	TargetScan Mouse	Moderate (predicted)	DLX2	DLX2	-11,586
hsa-let-7a-3p	let-7a-3p (and other miRNAs w/seed UAUACAA)	-39,149	TargetScan Mouse	Moderate (predicted)	DNAJB9	DNAJB9	-5,003	Aldosterone Signaling in Epithelial Cells,NRF2-mediated Oxidative Stress Response,Protein Ubiquitination Pathway,Unfolded protein response,XBP1(S) activates chaperone genes
hsa-let-7a-3p	let-7a-3p (and other miRNAs w/seed UAUACAA)	-39,149	TargetScan Human	Moderate (predicted)	EDNRA	EDNRA	-1,658	BBSome Signaling Pathway,Breast Cancer Regulation by Stathmin1,Cardiac Hypertrophy Signaling (Enhanced),Class A/1 (Rhodopsin-like receptors),CREB Signaling in Neurons,Endothelin-1 Signaling,FAK Signaling,G alpha (q) signalling events,G-Protein Coupled Receptor Signaling,Hepatic Fibrosis / Hepatic Stellate Cell Activation,Hepatic Fibrosis Signaling Pathway,Molecular Mechanisms of Cancer,Ovarian Ca…
hsa-let-7a-3p	let-7a-3p (and other miRNAs w/seed UAUACAA)	-39,149	TargetScan Human	Moderate (predicted)	EIF1	EIF1	-1,860	Cachexia Signaling Pathway,EIF2 Signaling,Insulin Secretion Signaling Pathway,Regulation of eIF4 and p70S6K Signaling,VEGF Signaling
hsa-let-7a-3p	let-7a-3p (and other miRNAs w/seed UAUACAA)	-39,149	TargetScan Human	Moderate (predicted)	EIF4A2	EIF4A2	-1,618	Deadenylation-dependent mRNA decay,EIF2 Signaling,Eukaryotic Translation Initiation,Insulin Secretion Signaling Pathway,ISG15 antiviral mechanism,mTOR Signaling,Regulation of eIF4 and p70S6K Signaling,UFMylation Signaling Pathway
hsa-let-7a-3p	let-7a-3p (and other miRNAs w/seed UAUACAA)	-39,149	TargetScan Human	High (predicted)	EREG	EREG	-3,900	Cargo recognition for clathrin-mediated endocytosis,Clathrin-mediated endocytosis,ERBB Signaling,Extra-nuclear estrogen signaling,Neuregulin Signaling,PIP3 activates AKT signaling,RAF/MAP kinase cascade,S100 Family Signaling Pathway,Signaling by EGFR,Signaling by ERBB2,Signaling by ERBB4,Signaling by PTK6
hsa-let-7a-3p	let-7a-3p (and other miRNAs w/seed UAUACAA)	-39,149	TargetScan Human	Moderate (predicted)	ERF	ERF	-1,805	Oncogene Induced Senescence
hsa-let-7a-3p	let-7a-3p (and other miRNAs w/seed UAUACAA)	-39,149	TargetScan Mouse	Moderate (predicted)	ERG28	ERG28	1,619
hsa-let-7a-3p	let-7a-3p (and other miRNAs w/seed UAUACAA)	-39,149	TargetScan Mouse,TargetScan Human	Moderate (predicted)	ETS2	ETS2	-2,309	ERK/MAPK Signaling,FAK Signaling,HER-2 Signaling in Breast Cancer,HGF Signaling,IL-12 Signaling and Production in Macrophages,MSP-RON Signaling in Cancer Cells Pathway,Oncogene Induced Senescence,Role of OCT4 in Mammalian Embryonic Stem Cell Pluripotency,Senescence Pathway,Telomerase Signaling
hsa-let-7a-3p	let-7a-3p (and other miRNAs w/seed UAUACAA)	-39,149	TargetScan Mouse	Moderate (predicted)	EXOSC7	EXOSC7	1,723	ATF4 activates genes in response to endoplasmic reticulum stress,Deadenylation-dependent mRNA decay,Inhibition of ARE-Mediated mRNA Degradation Pathway,Major pathway of rRNA processing in the nucleolus and cytosol,MicroRNA Biogenesis Signaling Pathway,Regulation of mRNA stability by proteins that bind AU-rich elements
hsa-let-7a-3p	let-7a-3p (and other miRNAs w/seed UAUACAA)	-39,149	TargetScan Mouse	Moderate (predicted)	FAM107B	FAM107B	-2,792
hsa-let-7a-3p	let-7a-3p (and other miRNAs w/seed UAUACAA)	-39,149	TargetScan Human	Moderate (predicted)	FAM3C	FAM3C	-1,633	Response to elevated platelet cytosolic Ca2+
hsa-let-7a-3p	let-7a-3p (and other miRNAs w/seed UAUACAA)	-39,149	TargetScan Mouse	Moderate (predicted)	FAM76B	FAM76B	-1,847
hsa-let-7a-3p	let-7a-3p (and other miRNAs w/seed UAUACAA)	-39,149	TargetScan Mouse	Moderate (predicted)	FBXO34	FBXO34	-1,644
hsa-let-7a-3p	let-7a-3p (and other miRNAs w/seed UAUACAA)	-39,149	TargetScan Human	Moderate (predicted)	FGF2	FGF2	-2,544	Actin Cytoskeleton Signaling,Adipogenesis pathway,Airway Pathology in Chronic Obstructive Pulmonary Disease,Autophagy,Bladder Cancer Signaling,Breast Cancer Regulation by Stathmin1,Cardiac Hypertrophy Signaling (Enhanced),Clathrin-mediated Endocytosis Signaling,CLEAR Signaling Pathway,CREB Signaling in Neurons,Docosahexaenoic Acid (DHA) Signaling,Extracellular matrix organization,FGF Signaling,He…
hsa-let-7a-3p	let-7a-3p (and other miRNAs w/seed UAUACAA)	-39,149	TargetScan Human	Moderate (predicted)	FRMD6	FRMD6	1,712	Epithelial Adherens Junction Signaling,HIPPO signaling
hsa-let-7a-3p	let-7a-3p (and other miRNAs w/seed UAUACAA)	-39,149	TargetScan Human	Moderate (predicted)	FUBP3	FUBP3	-1,661
hsa-let-7a-3p	let-7a-3p (and other miRNAs w/seed UAUACAA)	-39,149	TargetScan Human	Moderate (predicted)	GPCPD1	GPCPD1	-1,876	Glycerophospholipid biosynthesis
hsa-let-7a-3p	let-7a-3p (and other miRNAs w/seed UAUACAA)	-39,149	TargetScan Human	Moderate (predicted)	GRB10	GRB10	-1,848	FLT3 Signaling,IGF-1 Signaling,Insulin Receptor Signaling,Response of EIF2AK1 (HRI) to heme deficiency,RET signaling,Signaling by Insulin receptor,Signaling by SCF-KIT
hsa-let-7a-3p	let-7a-3p (and other miRNAs w/seed UAUACAA)	-39,149	TargetScan Mouse,TargetScan Human	Moderate (predicted)	HES1	HES1	-7,411	Chronic Myeloid Leukemia Signaling,Estrogen Receptor Signaling,Molecular Mechanisms of Cancer,Notch Signaling,Osteoarthritis Pathway,Pulmonary Fibrosis Idiopathic Signaling Pathway,Regulation of beta-cell development,ROBO SLIT Signaling Pathway,Signaling by NOTCH1,Signaling by NOTCH2,Signaling by NOTCH3,Signaling by NOTCH4,Transcriptional regulation by RUNX2,Transcriptional regulation by RUNX3,VD…
hsa-let-7a-3p	let-7a-3p (and other miRNAs w/seed UAUACAA)	-39,149	TargetScan Mouse	Moderate (predicted)	HGF	HGF	-1,873	Autism Signaling Pathway,Autophagy,Breast Cancer Regulation by Stathmin1,CLEAR Signaling Pathway,CREB Signaling in Neurons,Docosahexaenoic Acid (DHA) Signaling,Epithelial Adherens Junction Signaling,FGF Signaling,Hepatic Fibrosis / Hepatic Stellate Cell Activation,HGF Signaling,HIF1α Signaling,IL-7 Signaling Pathway,Interleukin-4 and Interleukin-13 signaling,Interleukin-7 signaling,Macropinocytos…
hsa-let-7a-3p	let-7a-3p (and other miRNAs w/seed UAUACAA)	-39,149	TargetScan Mouse,TargetScan Human	Moderate (predicted)	HMGB2	HMGB2	-1,615	Apoptotic execution phase,Granzyme A Signaling
hsa-let-7a-3p	let-7a-3p (and other miRNAs w/seed UAUACAA)	-39,149	TargetScan Human	Moderate (predicted)	HSPA13	HSPA13	-2,258	Aldosterone Signaling in Epithelial Cells,Cellular response to heat stress,Protein Ubiquitination Pathway
hsa-let-7a-3p	let-7a-3p (and other miRNAs w/seed UAUACAA)	-39,149	TargetScan Mouse,TargetScan Human	Moderate (predicted)	ID1	ID1	1,546	Human Embryonic Stem Cell Pluripotency,ID1 Signaling Pathway,Molecular Mechanisms of Cancer,Mouse Embryonic Stem Cell Pluripotency,NGF-stimulated transcription,Oncogene Induced Senescence
hsa-let-7a-3p	let-7a-3p (and other miRNAs w/seed UAUACAA)	-39,149	TargetScan Human	Moderate (predicted)	ID2	ID2	-2,387	Human Embryonic Stem Cell Pluripotency,Mouse Embryonic Stem Cell Pluripotency,Myelination Signaling Pathway,NGF-stimulated transcription,Regulation of the Epithelial Mesenchymal Transition by Growth Factors Pathway,Regulation of the Epithelial-Mesenchymal Transition Pathway
hsa-let-7a-3p	let-7a-3p (and other miRNAs w/seed UAUACAA)	-39,149	TargetScan Mouse,TargetScan Human	High (predicted)	IER5	IER5	-1,785
hsa-let-7a-3p	let-7a-3p (and other miRNAs w/seed UAUACAA)	-39,149	TargetScan Mouse	Moderate (predicted)	IFIT1	IFIT1	3,088	Interferon alpha/beta signaling,Interferon Signaling,ISG15 antiviral mechanism
hsa-let-7a-3p	let-7a-3p (and other miRNAs w/seed UAUACAA)	-39,149	TargetScan Human	Moderate (predicted)	IL6	IL6	-10,417	ABRA Signaling Pathway,Acetylcholine Receptor Signaling Pathway,Activation of IRF by Cytosolic Pattern Recognition Receptors,Activin Inhibin Signaling Pathway,Acute Phase Response Signaling,Adrenergic Receptor Signaling Pathway (Enhanced),Airway Pathology in Chronic Obstructive Pulmonary Disease,Altered T Cell and B Cell Signaling in Rheumatoid Arthritis,Apelin Cardiac Fibroblast Signaling Pathwa…
hsa-let-7a-3p	let-7a-3p (and other miRNAs w/seed UAUACAA)	-39,149	TargetScan Mouse	Moderate (predicted)	ING1	ING1	-2,309	Senescence Pathway
hsa-let-7a-3p	let-7a-3p (and other miRNAs w/seed UAUACAA)	-39,149	TargetScan Mouse,TargetScan Human	High (predicted),Moderate (predicted)	INO80D	INO80D	-1,829	Deubiquitination
hsa-let-7a-3p	let-7a-3p (and other miRNAs w/seed UAUACAA)	-39,149	TargetScan Human	Moderate (predicted)	KLF5	KLF5	-12,003	Adipogenesis pathway,CDX Gastrointestinal Cancer Signaling Pathway,DHCR24 Signaling Pathway,Transcriptional regulation of granulopoiesis,Transcriptional regulation of white adipocyte differentiation
hsa-let-7a-3p	let-7a-3p (and other miRNAs w/seed UAUACAA)	-39,149	TargetScan Mouse,TargetScan Human	Moderate (predicted)	KMT2E	KMT2E	-1,598
hsa-let-7a-3p	let-7a-3p (and other miRNAs w/seed UAUACAA)	-39,149	TargetScan Human	Moderate (predicted)	LCOR	LCOR	-1,642
hsa-let-7a-3p	let-7a-3p (and other miRNAs w/seed UAUACAA)	-39,149	TargetScan Human	Moderate (predicted)	LIN54	LIN54	-2,034	Mitotic G1 phase and G1/S transition,Mitotic G2-G2/M phases,S Phase
hsa-let-7a-3p	let-7a-3p (and other miRNAs w/seed UAUACAA)	-39,149	TargetScan Human	Moderate (predicted)	LPP	LPP	-1,674
hsa-let-7a-3p	let-7a-3p (and other miRNAs w/seed UAUACAA)	-39,149	TargetScan Mouse	High (predicted)	LRIF1	LRIF1	-1,684
hsa-let-7a-3p	let-7a-3p (and other miRNAs w/seed UAUACAA)	-39,149	TargetScan Human	Moderate (predicted)	LSM7	LSM7	1,728	Deadenylation-dependent mRNA decay,Processing of Capped Intron-Containing Pre-mRNA,Systemic Lupus Erythematosus Signaling
hsa-let-7a-3p	let-7a-3p (and other miRNAs w/seed UAUACAA)	-39,149	TargetScan Mouse,TargetScan Human	Moderate (predicted)	LYSMD3	LYSMD3	-2,449
hsa-let-7a-3p	let-7a-3p (and other miRNAs w/seed UAUACAA)	-39,149	TargetScan Human	Moderate (predicted)	MALT1	MALT1	-2,074	B Cell Receptor Signaling,C-type lectin receptors (CLRs),CD28 Signaling in T Helper Cells,CTLA4 Signaling in Cytotoxic T Lymphocytes,Fc epsilon receptor (FCERI) signaling,NF-κB Signaling,Phagosome Formation,PI3K Signaling in B Lymphocytes,PKCθ Signaling in T Lymphocytes,Regulation of IL-2 Expression in Activated and Anergic T Lymphocytes,Signaling by the B Cell Receptor (BCR),Systemic Lupus Eryth…
hsa-let-7a-3p	let-7a-3p (and other miRNAs w/seed UAUACAA)	-39,149	TargetScan Human	Moderate (predicted)	MRPL15	MRPL15	1,677	Mitochondrial translation
hsa-let-7a-3p	let-7a-3p (and other miRNAs w/seed UAUACAA)	-39,149	TargetScan Human	Moderate (predicted)	MRPL2	MRPL2	1,718	Mitochondrial translation
hsa-let-7a-3p	let-7a-3p (and other miRNAs w/seed UAUACAA)	-39,149	TargetScan Human	Moderate (predicted)	MRPL27	MRPL27	1,916	Mitochondrial translation
hsa-let-7a-3p	let-7a-3p (and other miRNAs w/seed UAUACAA)	-39,149	TargetScan Human	Moderate (predicted)	MRPL44	MRPL44	1,596	Mitochondrial translation
hsa-let-7a-3p	let-7a-3p (and other miRNAs w/seed UAUACAA)	-39,149	TargetScan Human	Moderate (predicted)	N4BP2	N4BP2	-1,743
hsa-let-7a-3p	let-7a-3p (and other miRNAs w/seed UAUACAA)	-39,149	TargetScan Human	Moderate (predicted)	NAA16	NAA16	-2,047
hsa-let-7a-3p	let-7a-3p (and other miRNAs w/seed UAUACAA)	-39,149	TargetScan Human	Moderate (predicted)	NBEAL1	NBEAL1	-1,574
hsa-let-7a-3p	let-7a-3p (and other miRNAs w/seed UAUACAA)	-39,149	TargetScan Mouse	Moderate (predicted)	NCOA7	NCOA7	-2,661	Aryl Hydrocarbon Receptor Signaling
hsa-let-7a-3p	let-7a-3p (and other miRNAs w/seed UAUACAA)	-39,149	TargetScan Mouse	Moderate (predicted)	NFKBIA	NFKBIA	-1,783	4-1BB Signaling in T Lymphocytes,Activation of IRF by Cytosolic Pattern Recognition Receptors,Activin Inhibin Signaling Pathway,Acute Phase Response Signaling,Angiopoietin Signaling,Antioxidant Action of Vitamin C,Apoptosis Signaling,April Mediated Signaling,ATM Signaling,B Cell Activating Factor Signaling,B Cell Receptor Signaling,BEX2 Signaling Pathway,C-type lectin receptors (CLRs),CD27 Signal…
hsa-let-7a-3p	let-7a-3p (and other miRNAs w/seed UAUACAA)	-39,149	TargetScan Human	Moderate (predicted)	NIPA1	NIPA1	-1,815	Miscellaneous transport and binding events
hsa-let-7a-3p	let-7a-3p (and other miRNAs w/seed UAUACAA)	-39,149	TargetScan Mouse	Moderate (predicted)	NR3C1	NR3C1	-1,666	Acute Phase Response Signaling,Cachexia Signaling Pathway,Circadian Clock,Circadian Rhythm Signaling,Estrogen Receptor Signaling,FOXO-mediated transcription of oxidative stress, metabolic and neuronal genes,Generic Transcription Pathway,Glucocorticoid Receptor Signaling,Glutaminergic Receptor Signaling Pathway (Enhanced),HSP90 chaperone cycle for steroid hormone receptors in the presence of ligan…
hsa-let-7a-3p	let-7a-3p (and other miRNAs w/seed UAUACAA)	-39,149	TargetScan Mouse,TargetScan Human	Moderate (predicted)	NR4A2	NR4A2	-10,197	Generic Transcription Pathway,Sleep REM Signaling Pathway,SUMOylation of intracellular receptors
hsa-let-7a-3p	let-7a-3p (and other miRNAs w/seed UAUACAA)	-39,149	TargetScan Human	Moderate (predicted)	NT5C3A	NT5C3A	-1,958	Adenosine Nucleotides Degradation II,Guanosine Nucleotides Degradation III,NAD Salvage Pathway II,Nucleotide catabolism,Purine Nucleotides Degradation II (Aerobic),Urate Biosynthesis/Inosine 5'-phosphate Degradation
hsa-let-7a-3p	let-7a-3p (and other miRNAs w/seed UAUACAA)	-39,149	TargetScan Mouse	Moderate (predicted)	OSBPL8	OSBPL8	-1,567	Glycerophospholipid biosynthesis
hsa-let-7a-3p	let-7a-3p (and other miRNAs w/seed UAUACAA)	-39,149	TargetScan Human	Moderate (predicted)	OSGIN2	OSGIN2	-2,285
hsa-let-7a-3p	let-7a-3p (and other miRNAs w/seed UAUACAA)	-39,149	TargetScan Mouse	Moderate (predicted)	PCGF5	PCGF5	-1,566	Transcriptional regulation by RUNX1
hsa-let-7a-3p	let-7a-3p (and other miRNAs w/seed UAUACAA)	-39,149	TargetScan Mouse,TargetScan Human	Moderate (predicted)	PELI1	PELI1	-5,137	Interleukin-1 family signaling,MyD88 cascade initiated on plasma membrane,MyD88 dependent cascade initiated on endosome,MyD88:MAL(TIRAP) cascade initiated on plasma membrane,Necroptosis Signaling Pathway,NF-κB Signaling,RIPK1-mediated regulated necrosis
hsa-let-7a-3p	let-7a-3p (and other miRNAs w/seed UAUACAA)	-39,149	TargetScan Human	Moderate (predicted)	PFKFB3	PFKFB3	-1,555	AMPK Signaling,Glucose metabolism,Sirtuin Signaling Pathway
hsa-let-7a-3p	let-7a-3p (and other miRNAs w/seed UAUACAA)	-39,149	TargetScan Human	Moderate (predicted)	PLPP1	PLPP1	1,764	Protein Sorting Signaling Pathway,Sphingolipid metabolism,Triacylglycerol Biosynthesis
hsa-let-7a-3p	let-7a-3p (and other miRNAs w/seed UAUACAA)	-39,149	TargetScan Human	High (predicted)	PMAIP1	PMAIP1	-4,649	Intrinsic Pathway for Apoptosis,Molecular Mechanisms of Cancer,MYC Mediated Apoptosis Signaling,p53 Signaling,Pulmonary Fibrosis Idiopathic Signaling Pathway,TP53 Regulates Transcription of Cell Death Genes
hsa-let-7a-3p	let-7a-3p (and other miRNAs w/seed UAUACAA)	-39,149	TargetScan Human	Moderate (predicted)	PNRC1	PNRC1	-3,046
hsa-let-7a-3p	let-7a-3p (and other miRNAs w/seed UAUACAA)	-39,149	TargetScan Human	Moderate (predicted)	PPM1D	PPM1D	-1,758	AMPK Signaling,ATM Signaling,Autophagy,Cell Cycle: G2/M DNA Damage Checkpoint Regulation,Transcriptional regulation by RUNX2
hsa-let-7a-3p	let-7a-3p (and other miRNAs w/seed UAUACAA)	-39,149	TargetScan Mouse,TargetScan Human	Moderate (predicted)	PPP4R2	PPP4R2	-1,528	HDR through Homologous Recombination (HRR) or Single Strand Annealing (SSA)
hsa-let-7a-3p	let-7a-3p (and other miRNAs w/seed UAUACAA)	-39,149	TargetScan Human	Moderate (predicted)	PTMS	PTMS	1,690
hsa-let-7a-3p	let-7a-3p (and other miRNAs w/seed UAUACAA)	-39,149	TargetScan Mouse,TargetScan Human	High (predicted),Moderate (predicted)	PUM2	PUM2	-1,511	Neddylation
hsa-let-7a-3p	let-7a-3p (and other miRNAs w/seed UAUACAA)	-39,149	TargetScan Mouse	Moderate (predicted)	PYROXD1	PYROXD1	-1,885
hsa-let-7a-3p	let-7a-3p (and other miRNAs w/seed UAUACAA)	-39,149	TargetScan Human	Moderate (predicted)	QKI	QKI	-1,716	MicroRNA Biogenesis Signaling Pathway
hsa-let-7a-3p	let-7a-3p (and other miRNAs w/seed UAUACAA)	-39,149	TargetScan Human	Moderate (predicted)	QSER1	QSER1	-1,675
hsa-let-7a-3p	let-7a-3p (and other miRNAs w/seed UAUACAA)	-39,149	TargetScan Human	Moderate (predicted)	RAB11B	RAB11B	1,441	Chaperone Mediated Autophagy Signaling Pathway,Clathrin-mediated Endocytosis Signaling,Fcγ Receptor-mediated Phagocytosis in Macrophages and Monocytes,Protein Sorting Signaling Pathway,RAB geranylgeranylation,TBC/RABGAPs
hsa-let-7a-3p	let-7a-3p (and other miRNAs w/seed UAUACAA)	-39,149	TargetScan Mouse,TargetScan Human	Moderate (predicted)	RAB33A	RAB33A	-14,057	RAB geranylgeranylation,TBC/RABGAPs
hsa-let-7a-3p	let-7a-3p (and other miRNAs w/seed UAUACAA)	-39,149	TargetScan Mouse	Moderate (predicted)	RAB3GAP2	RAB3GAP2	-1,574	Intra-Golgi and retrograde Golgi-to-ER traffic,RAB GEFs exchange GTP for GDP on RABs
hsa-let-7a-3p	let-7a-3p (and other miRNAs w/seed UAUACAA)	-39,149	TargetScan Mouse,TargetScan Human	Moderate (predicted)	RABGGTB	RABGGTB	-1,882	RAB geranylgeranylation,TP53 Regulates Transcription of Cell Death Genes
hsa-let-7a-3p	let-7a-3p (and other miRNAs w/seed UAUACAA)	-39,149	TargetScan Mouse	Moderate (predicted)	RASSF8	RASSF8	-2,193
hsa-let-7a-3p	let-7a-3p (and other miRNAs w/seed UAUACAA)	-39,149	TargetScan Mouse	Moderate (predicted)	REV3L	REV3L	-2,015	DNA Damage Bypass
hsa-let-7a-3p	let-7a-3p (and other miRNAs w/seed UAUACAA)	-39,149	TargetScan Human	Moderate (predicted)	RHOQ	RHOQ	-1,722	Actin Nucleation by ARP-WASP Complex,Cardiac Hypertrophy Signaling,Cholecystokinin/Gastrin-mediated Signaling,Colorectal Cancer Metastasis Signaling,CXCR4 Signaling,Germ Cell-Sertoli Cell Junction Signaling,Glioblastoma Multiforme Signaling,Glioma Invasiveness Signaling,Gαq Signaling,Hepatic Fibrosis Signaling Pathway,HMGB1 Signaling,IL-8 Signaling,ILK Signaling,Insulin Receptor Signaling,Integri…
hsa-let-7a-3p	let-7a-3p (and other miRNAs w/seed UAUACAA)	-39,149	TargetScan Human	Moderate (predicted)	RNF24	RNF24	-1,860
hsa-let-7a-3p	let-7a-3p (and other miRNAs w/seed UAUACAA)	-39,149	TargetScan Human	Moderate (predicted)	RORA	RORA	-6,129	Circadian Clock,Circadian Rhythm Signaling,Generic Transcription Pathway,Heme signaling,IL-23 Signaling Pathway,IL-27 Signaling Pathway,Interleukin-4 and Interleukin-13 signaling,Melatonin Signaling,Regulation of lipid metabolism by PPARalpha,RORA activates gene expression,SUMOylation of intracellular receptors,Th17 Activation Pathway
hsa-let-7a-3p	let-7a-3p (and other miRNAs w/seed UAUACAA)	-39,149	TargetScan Human	Moderate (predicted)	RSL24D1	RSL24D1	-1,593
hsa-let-7a-3p	let-7a-3p (and other miRNAs w/seed UAUACAA)	-39,149	TargetScan Mouse,TargetScan Human	High (predicted)	RSRP1	RSRP1	-1,963
hsa-let-7a-3p	let-7a-3p (and other miRNAs w/seed UAUACAA)	-39,149	TargetScan Human	Moderate (predicted)	RUVBL2	RUVBL2	1,550	Oxidized GTP and dGTP Detoxification,WNT/β-catenin Signaling
hsa-let-7a-3p	let-7a-3p (and other miRNAs w/seed UAUACAA)	-39,149	TargetScan Human	Moderate (predicted)	SCHIP1	SCHIP1	3,693	GP6 Signaling Pathway
hsa-let-7a-3p	let-7a-3p (and other miRNAs w/seed UAUACAA)	-39,149	TargetScan Mouse	Moderate (predicted)	SERPINB7	SERPINB7	2,754
hsa-let-7a-3p	let-7a-3p (and other miRNAs w/seed UAUACAA)	-39,149	TargetScan Mouse	Moderate (predicted)	SLC38A2	SLC38A2	-2,432	GABAergic Receptor Signaling Pathway (Enhanced),Glutaminergic Receptor Signaling Pathway (Enhanced),Neurotransmitter release cycle,Transport of inorganic cations/anions and amino acids/oligopeptides
hsa-let-7a-3p	let-7a-3p (and other miRNAs w/seed UAUACAA)	-39,149	TargetScan Mouse	High (predicted)	SMC4	SMC4	-1,820	Mitotic Prometaphase,Mitotic Prophase
hsa-let-7a-3p	let-7a-3p (and other miRNAs w/seed UAUACAA)	-39,149	TargetScan Mouse	Moderate (predicted)	SMO	SMO	2,301	Adipogenesis pathway,Aldosterone Signaling in Epithelial Cells,Autism Signaling Pathway,Axonal Guidance Signaling,Basal Cell Carcinoma Signaling,BBSome Signaling Pathway,Breast Cancer Regulation by Stathmin1,Cardiac Hypertrophy Signaling (Enhanced),CDX Gastrointestinal Cancer Signaling Pathway,Chronic Myeloid Leukemia Signaling,Cilium Assembly,Class B/2 (Secretin family receptors),Colorectal Canc…
hsa-let-7a-3p	let-7a-3p (and other miRNAs w/seed UAUACAA)	-39,149	TargetScan Human	Moderate (predicted)	SNX16	SNX16	-2,289	Protein Sorting Signaling Pathway
hsa-let-7a-3p	let-7a-3p (and other miRNAs w/seed UAUACAA)	-39,149	TargetScan Mouse	Moderate (predicted)	SNX9	SNX9	-1,497	Clathrin-mediated endocytosis,Clathrin-mediated Endocytosis Signaling,Protein Sorting Signaling Pathway,trans-Golgi Network Vesicle Budding
hsa-let-7a-3p	let-7a-3p (and other miRNAs w/seed UAUACAA)	-39,149	TargetScan Mouse	High (predicted)	SYVN1	SYVN1	-1,682	Hedgehog ligand biogenesis,Unfolded protein response,XBP1(S) activates chaperone genes
hsa-let-7a-3p	let-7a-3p (and other miRNAs w/seed UAUACAA)	-39,149	TargetScan Human	Moderate (predicted)	TAF4B	TAF4B	-2,890	Androgen Signaling,Assembly of RNA Polymerase II Complex,Glucocorticoid Receptor Signaling,Regulation of TP53 Activity through Phosphorylation,RNA Polymerase II Transcription
hsa-let-7a-3p	let-7a-3p (and other miRNAs w/seed UAUACAA)	-39,149	TargetScan Mouse,TargetScan Human	High (predicted),Moderate (predicted)	TAOK1	TAOK1	-1,825	Cell Cycle Checkpoints,Mitotic Metaphase and Anaphase,Mitotic Prometaphase,RHO GTPases Activate Formins
hsa-let-7a-3p	let-7a-3p (and other miRNAs w/seed UAUACAA)	-39,149	TargetScan Human	Moderate (predicted)	TCEAL7	TCEAL7	1,885
hsa-let-7a-3p	let-7a-3p (and other miRNAs w/seed UAUACAA)	-39,149	TargetScan Human	Moderate (predicted)	TCP11L2	TCP11L2	-1,699
hsa-let-7a-3p	let-7a-3p (and other miRNAs w/seed UAUACAA)	-39,149	TargetScan Human	High (predicted)	TFRC	TFRC	-1,500	Cargo recognition for clathrin-mediated endocytosis,Clathrin-mediated endocytosis,Clathrin-mediated Endocytosis Signaling,Ferroptosis Signaling Pathway,Hepatic Fibrosis Signaling Pathway,Iron homeostasis signaling pathway,Iron uptake and transport,RHO GTPase cycle,trans-Golgi Network Vesicle Budding,Virus Entry via Endocytic Pathways
hsa-let-7a-3p	let-7a-3p (and other miRNAs w/seed UAUACAA)	-39,149	TargetScan Mouse	Moderate (predicted)	TMED5	TMED5	-1,808	Protein Sorting Signaling Pathway,WNT ligand biogenesis and trafficking
hsa-let-7a-3p	let-7a-3p (and other miRNAs w/seed UAUACAA)	-39,149	TargetScan Mouse,TargetScan Human	Moderate (predicted)	TOB1	TOB1	-2,545	Antiproliferative Role of TOB in T Cell Signaling,Regulation of IL-2 Expression in Activated and Anergic T Lymphocytes
hsa-let-7a-3p	let-7a-3p (and other miRNAs w/seed UAUACAA)	-39,149	TargetScan Mouse,TargetScan Human	High (predicted),Moderate (predicted)	TUT4	TUT4	-1,670	Deadenylation-dependent mRNA decay,MicroRNA Biogenesis Signaling Pathway
hsa-let-7a-3p	let-7a-3p (and other miRNAs w/seed UAUACAA)	-39,149	TargetScan Human	High (predicted)	TVP23B	TVP23B	-1,579
hsa-let-7a-3p	let-7a-3p (and other miRNAs w/seed UAUACAA)	-39,149	TargetScan Human	High (predicted)	ULBP1	ULBP1	-4,591	Immunoregulatory interactions between a Lymphoid and a non-Lymphoid cell,Natural Killer Cell Signaling
hsa-let-7a-3p	let-7a-3p (and other miRNAs w/seed UAUACAA)	-39,149	TargetScan Human	Moderate (predicted)	USF3	USF3	-2,078
hsa-let-7a-3p	let-7a-3p (and other miRNAs w/seed UAUACAA)	-39,149	TargetScan Mouse,TargetScan Human	Moderate (predicted)	USP25	USP25	-1,812	Deubiquitination,Protein Ubiquitination Pathway
hsa-let-7a-3p	let-7a-3p (and other miRNAs w/seed UAUACAA)	-39,149	TargetScan Mouse	Moderate (predicted)	WHAMM	WHAMM	-1,812	RHO GTPase cycle
hsa-let-7a-3p	let-7a-3p (and other miRNAs w/seed UAUACAA)	-39,149	TargetScan Human	Moderate (predicted)	WNT5B	WNT5B	1,534	Autism Signaling Pathway,Axonal Guidance Signaling,Basal Cell Carcinoma Signaling,Beta-catenin independent WNT signaling,Cardiac Hypertrophy Signaling (Enhanced),CDX Gastrointestinal Cancer Signaling Pathway,Chronic Myeloid Leukemia Signaling,Colorectal Cancer Metastasis Signaling,Factors Promoting Cardiogenesis in Vertebrates,Glioblastoma Multiforme Signaling,Hepatic Fibrosis Signaling Pathway,H…
hsa-let-7a-3p	let-7a-3p (and other miRNAs w/seed UAUACAA)	-39,149	TargetScan Human	Moderate (predicted)	XIAP	XIAP	-1,947	Amyotrophic Lateral Sclerosis Signaling,Apoptosis Signaling,BMP signaling pathway,Chronic Myeloid Leukemia Signaling,Death Receptor Signaling,EIF2 Signaling,Erythropoietin Signaling Pathway,HER-2 Signaling in Breast Cancer,HOTAIR Regulatory Pathway,Induction of Apoptosis by HIV1,Intrinsic Pathway for Apoptosis,ISGylation Signaling Pathway,Molecular Mechanisms of Cancer,Mouse Embryonic Stem Cell P…
hsa-let-7a-3p	let-7a-3p (and other miRNAs w/seed UAUACAA)	-39,149	TargetScan Mouse,TargetScan Human	Moderate (predicted)	YY1	YY1	-1,437	Activation of anterior HOX genes in hindbrain during early embryogenesis,Deubiquitination,ESR-mediated signaling,HOTAIR Regulatory Pathway,Macrophage Classical Activation Signaling Pathway,Multiple Sclerosis Signaling Pathway,Myelination Signaling Pathway,Pulmonary Fibrosis Idiopathic Signaling Pathway,Transcriptional regulation by the AP-2 (TFAP2) family of transcription factors,VDR/RXR Activati…
hsa-let-7a-3p	let-7a-3p (and other miRNAs w/seed UAUACAA)	-39,149	TargetScan Human	Moderate (predicted)	ZC3H11A	ZC3H11A	-1,853	Processing of Capped Intron-Containing Pre-mRNA,RNA Polymerase II Transcription
hsa-let-7a-3p	let-7a-3p (and other miRNAs w/seed UAUACAA)	-39,149	TargetScan Mouse,TargetScan Human	Moderate (predicted)	ZFAND3	ZFAND3	-1,504
hsa-let-7a-3p	let-7a-3p (and other miRNAs w/seed UAUACAA)	-39,149	TargetScan Human	Moderate (predicted)	ZMYND8	ZMYND8	2,156
hsa-let-7a-3p	let-7a-3p (and other miRNAs w/seed UAUACAA)	-39,149	TargetScan Human	Moderate (predicted)	ZNF292	ZNF292	-1,678
hsa-let-7a-3p	let-7a-3p (and other miRNAs w/seed UAUACAA)	-39,149	TargetScan Mouse	Moderate (predicted)	ZNF800	ZNF800	-1,810
hsa-let-7e-5p	let-7a-5p (and other miRNAs w/seed GAGGUAG)	4,370	TargetScan Mouse	Moderate (predicted)	AAK1	AAK1	-1,570	Cargo recognition for clathrin-mediated endocytosis,Clathrin-mediated endocytosis,Clathrin-mediated Endocytosis Signaling
hsa-let-7e-5p	let-7a-5p (and other miRNAs w/seed GAGGUAG)	4,370	TargetScan Human	Moderate (predicted)	ABL2	ABL2	-2,808	FLT3 Signaling,IL-15 Production,PDGF Signaling,RHO GTPase cycle,RHOA Signaling,Signaling by ROBO receptors,Sperm Motility
hsa-let-7e-5p	let-7a-5p (and other miRNAs w/seed GAGGUAG)	4,370	TargetScan Human	High (predicted)	ABT1	ABT1	2,292
hsa-let-7e-5p	let-7a-5p (and other miRNAs w/seed GAGGUAG)	4,370	TargetScan Mouse,TargetScan Human	Moderate (predicted)	ADIPOR2	ADIPOR2	-1,620	Integration of energy metabolism,PPARα/RXRα Activation,Type II Diabetes Mellitus Signaling
hsa-let-7e-5p	let-7a-5p (and other miRNAs w/seed GAGGUAG)	4,370	TargetScan Mouse	Moderate (predicted)	AGO2	AGO2	-1,632	Beta-catenin independent WNT signaling,Cachexia Signaling Pathway,CSDE1 Signaling Pathway,EIF2 Signaling,ESR-mediated signaling,FAK Signaling,Gene Silencing by RNA,HOTAIR Regulatory Pathway,Inhibition of ARE-Mediated mRNA Degradation Pathway,Insulin Secretion Signaling Pathway,MAPK6/MAPK4 signaling,MicroRNA Biogenesis Signaling Pathway,NR1H2 and NR1H3-mediated signaling,Pre-NOTCH Expression and P…
hsa-let-7e-5p	let-7a-5p (and other miRNAs w/seed GAGGUAG)	4,370	TargetScan Mouse,TargetScan Human	Moderate (predicted)	AGO3	AGO3	-1,635	Beta-catenin independent WNT signaling,Cachexia Signaling Pathway,CSDE1 Signaling Pathway,EIF2 Signaling,ESR-mediated signaling,Gene Silencing by RNA,HOTAIR Regulatory Pathway,Inhibition of ARE-Mediated mRNA Degradation Pathway,Insulin Secretion Signaling Pathway,MAPK6/MAPK4 signaling,MicroRNA Biogenesis Signaling Pathway,NR1H2 and NR1H3-mediated signaling,Oncogene Induced Senescence,Oxidative St…
hsa-let-7e-5p	let-7a-5p (and other miRNAs w/seed GAGGUAG)	4,370	TargetScan Human	Moderate (predicted)	AHCTF1	AHCTF1	-1,644	Cell Cycle Checkpoints,HER-2 Signaling in Breast Cancer,MicroRNA Biogenesis Signaling Pathway,Mitotic Metaphase and Anaphase,Mitotic Prometaphase,RHO GTPases Activate Formins
hsa-let-7e-5p	let-7a-5p (and other miRNAs w/seed GAGGUAG)	4,370	TargetScan Human	Moderate (predicted)	AKNA	AKNA	-1,852
hsa-let-7e-5p	let-7a-5p (and other miRNAs w/seed GAGGUAG)	4,370	TargetScan Human	Moderate (predicted)	ANKRD39	ANKRD39	2,407
hsa-let-7e-5p	let-7a-5p (and other miRNAs w/seed GAGGUAG)	4,370	TargetScan Mouse,TargetScan Human	High (predicted)	AP1S1	AP1S1	1,849	Clathrin-mediated Endocytosis Signaling,CTLA4 Signaling in Cytotoxic T Lymphocytes,Eicosanoid Signaling,MHC class II antigen presentation,Phagosome Formation,Protein Sorting Signaling Pathway,TP53 Regulates Transcription of DNA Repair Genes,trans-Golgi Network Vesicle Budding,Virus Entry via Endocytic Pathways
hsa-let-7e-5p	let-7a-5p (and other miRNAs w/seed GAGGUAG)	4,370	TargetScan Mouse	Moderate (predicted)	ARSI	ARSI	2,342	Gamma carboxylation, hypusine formation and arylsulfatase activation,Sphingolipid metabolism
hsa-let-7e-5p	let-7a-5p (and other miRNAs w/seed GAGGUAG)	4,370	TargetScan Mouse,TargetScan Human	Moderate (predicted)	ASAP1	ASAP1	-1,540	Cilium Assembly,FAK Signaling,Integrin Signaling
hsa-let-7e-5p	let-7a-5p (and other miRNAs w/seed GAGGUAG)	4,370	TargetScan Mouse	Moderate (predicted)	ATAD3A	ATAD3A	-1,619
hsa-let-7e-5p	let-7a-5p (and other miRNAs w/seed GAGGUAG)	4,370	TargetScan Human	Moderate (predicted)	ATL2	ATL2	-1,912
hsa-let-7e-5p	let-7a-5p (and other miRNAs w/seed GAGGUAG)	4,370	TargetScan Human	Moderate (predicted)	ATP13A3	ATP13A3	-2,674
hsa-let-7e-5p	let-7a-5p (and other miRNAs w/seed GAGGUAG)	4,370	TargetScan Human	Moderate (predicted)	ATP2A2	ATP2A2	-1,777	Apelin Cardiomyocyte Signaling Pathway,Calcium Signaling,Calcium Transport I,Calcium-induced T Lymphocyte Apoptosis,Cardiac conduction,Cardiac Hypertrophy Signaling (Enhanced),Cardiac β-adrenergic Signaling,Dilated Cardiomyopathy Signaling Pathway,Dopamine-DARPP32 Feedback in cAMP Signaling,Eicosanoid Signaling,Ion channel transport,NAFLD Signaling Pathway,Nitric Oxide Signaling in the Cardiovasc…
hsa-let-7e-5p	let-7a-5p (and other miRNAs w/seed GAGGUAG)	4,370	TargetScan Human	High (predicted)	ATP5MJ	ATP5MJ	1,663
hsa-let-7e-5p	let-7a-5p (and other miRNAs w/seed GAGGUAG)	4,370	TarBase,TargetScan Human	Experimentally Observed,High (predicted)	ATP6V1F	ATP6V1F	1,624	Adrenergic Receptor Signaling Pathway (Enhanced),Amino acids regulate mTORC1,CGAS-STING Signaling Pathway,Chaperone Mediated Autophagy Signaling Pathway,CLEAR Signaling Pathway,Ion channel transport,Iron homeostasis signaling pathway,Iron uptake and transport,Orexin Signaling Pathway,Phagosome Maturation,Role of MAPK Signaling in Promoting the Pathogenesis of Influenza,Signaling by Insulin recept…
hsa-let-7e-5p	let-7a-5p (and other miRNAs w/seed GAGGUAG)	4,370	TargetScan Mouse,TargetScan Human	High (predicted)	B4GAT1	B4GAT1	2,290	Glycosaminoglycan metabolism,Melatonin Degradation I,Nicotine Degradation II,Nicotine Degradation III,O-linked glycosylation,Serotonin Degradation,Superpathway of Melatonin Degradation,Thyroid Hormone Metabolism II (via Conjugation and/or Degradation)
hsa-let-7e-5p	let-7a-5p (and other miRNAs w/seed GAGGUAG)	4,370	TargetScan Mouse,TargetScan Human	High (predicted)	BACH1	BACH1	-1,445	Cytoprotection by HMOX1,Heme signaling,KEAP1-NFE2L2 pathway,NFE2L2 regulating anti-oxidant/detoxification enzymes,NRF2-mediated Oxidative Stress Response
hsa-let-7e-5p	let-7a-5p (and other miRNAs w/seed GAGGUAG)	4,370	TargetScan Mouse	High (predicted)	BCL7C	BCL7C	1,599
hsa-let-7e-5p	let-7a-5p (and other miRNAs w/seed GAGGUAG)	4,370	TargetScan Human	Moderate (predicted)	BDP1	BDP1	-1,890	Assembly of RNA Polymerase III Complex,RNA Polymerase III Transcription
hsa-let-7e-5p	let-7a-5p (and other miRNAs w/seed GAGGUAG)	4,370	TargetScan Human	High (predicted)	BLOC1S1	BLOC1S1	1,879	CLEAR Signaling Pathway,trans-Golgi Network Vesicle Budding
hsa-let-7e-5p	let-7a-5p (and other miRNAs w/seed GAGGUAG)	4,370	miRecords	Experimentally Observed	BMP2K	BMP2K	-2,027
hsa-let-7e-5p	let-7a-5p (and other miRNAs w/seed GAGGUAG)	4,370	TargetScan Mouse	Moderate (predicted)	BRMS1	BRMS1	1,902
hsa-let-7e-5p	let-7a-5p (and other miRNAs w/seed GAGGUAG)	4,370	TargetScan Human	Moderate (predicted)	C19orf53	C19orf53	1,776
hsa-let-7e-5p	let-7a-5p (and other miRNAs w/seed GAGGUAG)	4,370	TargetScan Mouse	High (predicted)	C2orf68	C2orf68	1,743
hsa-let-7e-5p	let-7a-5p (and other miRNAs w/seed GAGGUAG)	4,370	TargetScan Human	Moderate (predicted)	CALM3	CALM1 (includes others)	1,689	Acetylcholine Receptor Signaling Pathway,Activation of kainate receptors upon glutamate binding,Activation of NMDA receptors and postsynaptic events,Adrenomedullin signaling pathway,Androgen Signaling,Apelin Endothelial Signaling Pathway,Autophagy,B Cell Receptor Signaling,Beta-catenin independent WNT signaling,C-type lectin receptors (CLRs),Calcium Signaling,Calcium-induced T Lymphocyte Apoptosi…
hsa-let-7e-5p	let-7a-5p (and other miRNAs w/seed GAGGUAG)	4,370	TarBase	Experimentally Observed	CAPG	CAPG	1,886
hsa-let-7e-5p	let-7a-5p (and other miRNAs w/seed GAGGUAG)	4,370	TargetScan Mouse	Moderate (predicted)	CAPN1	CAPN1	1,526	Amyloid Processing,Amyotrophic Lateral Sclerosis Signaling,Apoptosis Signaling,Cachexia Signaling Pathway,CDK5 Signaling,Degradation of the extracellular matrix,FAK Signaling,Huntington's Disease Signaling,Integrin Signaling,Keratinization,Mitochondrial Dysfunction,Mitotic Roles of Polo-Like Kinase,Multiple Sclerosis Signaling Pathway,Necroptosis Signaling Pathway,Neutrophil degranulation,nNOS Si…
hsa-let-7e-5p	let-7a-5p (and other miRNAs w/seed GAGGUAG)	4,370	TargetScan Mouse	Moderate (predicted)	CAT	CAT	1,769	Amyotrophic Lateral Sclerosis Signaling,Apelin Adipocyte Signaling Pathway,Apelin Cardiomyocyte Signaling Pathway,Detoxification of Reactive Oxygen Species,Docosahexaenoic Acid (DHA) Signaling,Ethanol Degradation IV,FOXO-mediated transcription of oxidative stress, metabolic and neuronal genes,LPS/IL-1 Mediated Inhibition of RXR Function,Neutrophil degranulation,NRF2-mediated Oxidative Stress Resp…
hsa-let-7e-5p	let-7a-5p (and other miRNAs w/seed GAGGUAG)	4,370	TargetScan Human	Moderate (predicted)	CBL	CBL	-1,905	14-3-3-mediated Signaling,Cargo recognition for clathrin-mediated endocytosis,Clathrin-mediated endocytosis,Clathrin-mediated Endocytosis Signaling,Ephrin B Signaling,Fcγ Receptor-mediated Phagocytosis in Macrophages and Monocytes,FLT3 Signaling,FLT3 Signaling in Hematopoietic Progenitor Cells,Insulin Receptor Signaling,Interleukin-3, Interleukin-5 and GM-CSF signaling,Interleukin-6 family signal…
hsa-let-7e-5p	let-7a-5p (and other miRNAs w/seed GAGGUAG)	4,370	TargetScan Mouse	Moderate (predicted)	CDCA5	CDCA5	-1,640	Mitotic Metaphase and Anaphase,Mitotic Prometaphase,S Phase
hsa-let-7e-5p	let-7a-5p (and other miRNAs w/seed GAGGUAG)	4,370	TarBase	Experimentally Observed	CDIPT	CDIPT	1,554	3-phosphoinositide Biosynthesis,D-myo-inositol (1,4,5)-Trisphosphate Biosynthesis,Glycerophospholipid biosynthesis,Superpathway of Inositol Phosphate Compounds
hsa-let-7e-5p	let-7a-5p (and other miRNAs w/seed GAGGUAG)	4,370	miRecords	Experimentally Observed	CDK6	CDK6	-1,480	Aryl Hydrocarbon Receptor Signaling,Breast Cancer Regulation by Stathmin1,Cell Cycle Control of Chromosomal Replication,Cell Cycle: G1/S Checkpoint Regulation,Chronic Myeloid Leukemia Signaling,Cyclins and Cell Cycle Regulation,DNA Methylation and Transcriptional Repression Signaling,Glioblastoma Multiforme Signaling,Glioma Signaling,Hereditary Breast Cancer Signaling,Mitotic G1 phase and G1/S tr…
hsa-let-7e-5p	let-7a-5p (and other miRNAs w/seed GAGGUAG)	4,370	TargetScan Mouse,TargetScan Human	High (predicted),Moderate (predicted)	CDV3	CDV3	-1,498
hsa-let-7e-5p	let-7a-5p (and other miRNAs w/seed GAGGUAG)	4,370	TargetScan Human	Moderate (predicted)	CENPK	CENPK	-1,922	Cell Cycle Checkpoints,Kinetochore Metaphase Signaling Pathway,Mitotic Metaphase and Anaphase,Mitotic Prometaphase,Nucleosome assembly,RHO GTPases Activate Formins
hsa-let-7e-5p	let-7a-5p (and other miRNAs w/seed GAGGUAG)	4,370	TargetScan Mouse,TargetScan Human	High (predicted),Moderate (predicted)	CEP120	CEP120	-1,623
hsa-let-7e-5p	let-7a-5p (and other miRNAs w/seed GAGGUAG)	4,370	TargetScan Mouse,TargetScan Human	High (predicted)	CEP135	CEP135	-1,718	Cilium Assembly,Mitotic G2-G2/M phases,Mitotic Prometaphase
hsa-let-7e-5p	let-7a-5p (and other miRNAs w/seed GAGGUAG)	4,370	TargetScan Mouse,TargetScan Human	Moderate (predicted)	CEP57	CEP57	-1,635	Cilium Assembly,Mitotic G2-G2/M phases,Mitotic Prometaphase
hsa-let-7e-5p	let-7a-5p (and other miRNAs w/seed GAGGUAG)	4,370	TargetScan Mouse	Moderate (predicted)	CEP85L	CEP85L	-2,666
hsa-let-7e-5p	let-7a-5p (and other miRNAs w/seed GAGGUAG)	4,370	TargetScan Human	Moderate (predicted)	CHCHD1	CHCHD1	2,314	Mitochondrial translation
hsa-let-7e-5p	let-7a-5p (and other miRNAs w/seed GAGGUAG)	4,370	TargetScan Human	Moderate (predicted)	CLGN	CLGN	-2,943
hsa-let-7e-5p	let-7a-5p (and other miRNAs w/seed GAGGUAG)	4,370	TargetScan Mouse	Moderate (predicted)	CNNM4	CNNM4	-1,782
hsa-let-7e-5p	let-7a-5p (and other miRNAs w/seed GAGGUAG)	4,370	TargetScan Mouse	Moderate (predicted)	COA4	COA4	1,793	Mitochondrial protein import
hsa-let-7e-5p	let-7a-5p (and other miRNAs w/seed GAGGUAG)	4,370	TargetScan Mouse,Ingenuity Expert Findings,TargetScan Human	Experimentally Observed,Moderate (predicted)	COL1A1	COL1A1	1,850	Activin Inhibin Signaling Pathway,Apelin Liver Signaling Pathway,Assembly of collagen fibrils and other multimeric structures,Atherosclerosis Signaling,Binding and Uptake of Ligands by Scavenger Receptors,Cell surface interactions at the vascular wall,Collagen biosynthesis and modifying enzymes,Collagen chain trimerization,Collagen degradation,Dendritic Cell Maturation,Extracellular matrix organi…
hsa-let-7e-5p	let-7a-5p (and other miRNAs w/seed GAGGUAG)	4,370	Ingenuity Expert Findings,TargetScan Human	Experimentally Observed,High (predicted)	COL1A2	COL1A2	1,787	Activin Inhibin Signaling Pathway,Apelin Liver Signaling Pathway,Assembly of collagen fibrils and other multimeric structures,Atherosclerosis Signaling,Binding and Uptake of Ligands by Scavenger Receptors,Cell surface interactions at the vascular wall,Collagen biosynthesis and modifying enzymes,Collagen chain trimerization,Collagen degradation,Dendritic Cell Maturation,Extracellular matrix organi…
hsa-let-7e-5p	let-7a-5p (and other miRNAs w/seed GAGGUAG)	4,370	Ingenuity Expert Findings,TargetScan Human	Experimentally Observed,Moderate (predicted)	COL4A5	COL4A5	-1,864	Assembly of collagen fibrils and other multimeric structures,Collagen biosynthesis and modifying enzymes,Collagen chain trimerization,Collagen degradation,Extracellular matrix organization,GP6 Signaling Pathway,Hepatic Fibrosis / Hepatic Stellate Cell Activation,IL-4 Signaling,Integrin cell surface interactions,Microautophagy Signaling Pathway,NCAM signaling for neurite out-growth,Neutrophil Extr…
hsa-let-7e-5p	let-7a-5p (and other miRNAs w/seed GAGGUAG)	4,370	TargetScan Human	Moderate (predicted)	COL4A6	COL4A6	-3,879	Assembly of collagen fibrils and other multimeric structures,Cellular response to heat stress,Collagen biosynthesis and modifying enzymes,Collagen chain trimerization,Collagen degradation,Extracellular matrix organization,GP6 Signaling Pathway,Hepatic Fibrosis / Hepatic Stellate Cell Activation,IL-4 Signaling,Integrin cell surface interactions,Microautophagy Signaling Pathway,Neutrophil Extracell…
hsa-let-7e-5p	let-7a-5p (and other miRNAs w/seed GAGGUAG)	4,370	Ingenuity Expert Findings	Experimentally Observed	COL5A2	COL5A2	1,482	Assembly of collagen fibrils and other multimeric structures,Collagen biosynthesis and modifying enzymes,Collagen chain trimerization,Collagen degradation,Extracellular matrix organization,GP6 Signaling Pathway,Hepatic Fibrosis / Hepatic Stellate Cell Activation,IL-4 Signaling,Integrin cell surface interactions,Microautophagy Signaling Pathway,NCAM signaling for neurite out-growth,Neutrophil Extr…
hsa-let-7e-5p	let-7a-5p (and other miRNAs w/seed GAGGUAG)	4,370	TarBase	Experimentally Observed	COMMD9	COMMD9	1,749	Neddylation,Neutrophil degranulation
hsa-let-7e-5p	let-7a-5p (and other miRNAs w/seed GAGGUAG)	4,370	TargetScan Human	Moderate (predicted)	COX6B2	COX6B2	-11,864	HER-2 Signaling in Breast Cancer,Mitochondrial Dysfunction,Oxidative Phosphorylation
hsa-let-7e-5p	let-7a-5p (and other miRNAs w/seed GAGGUAG)	4,370	TargetScan Mouse,TargetScan Human	High (predicted)	CPEB2	CPEB2	-2,405
hsa-let-7e-5p	let-7a-5p (and other miRNAs w/seed GAGGUAG)	4,370	TargetScan Mouse,TargetScan Human	High (predicted)	CPEB4	CPEB4	-2,985
hsa-let-7e-5p	let-7a-5p (and other miRNAs w/seed GAGGUAG)	4,370	TargetScan Mouse	Moderate (predicted)	CSRNP2	CSRNP2	-1,531
hsa-let-7e-5p	let-7a-5p (and other miRNAs w/seed GAGGUAG)	4,370	TargetScan Mouse,TargetScan Human	High (predicted),Moderate (predicted)	CTDSPL2	CTDSPL2	-1,730
hsa-let-7e-5p	let-7a-5p (and other miRNAs w/seed GAGGUAG)	4,370	TargetScan Human	High (predicted)	CTHRC1	CTHRC1	1,631	PCP (Planar Cell Polarity) Pathway
hsa-let-7e-5p	let-7a-5p (and other miRNAs w/seed GAGGUAG)	4,370	TargetScan Mouse	Moderate (predicted)	CTSB	CTSB	1,480	Assembly of collagen fibrils and other multimeric structures,BAG2 Signaling Pathway,CLEAR Signaling Pathway,Collagen degradation,Ferroptosis Signaling Pathway,Inflammasome pathway,MHC class II antigen presentation,NAFLD Signaling Pathway,Neutrophil degranulation,Phagosome Maturation,Role of Osteoblasts in Rheumatoid Arthritis Signaling Pathway,SPINK1 Pancreatic Cancer Pathway,Trafficking and proc…
hsa-let-7e-5p	let-7a-5p (and other miRNAs w/seed GAGGUAG)	4,370	TargetScan Human	Moderate (predicted)	CXCL8	CXCL8	-18,756	Adrenergic Receptor Signaling Pathway (Enhanced),Agranulocyte Adhesion and Diapedesis,Airway Inflammation in Asthma,Airway Pathology in Chronic Obstructive Pulmonary Disease,ATF4 activates genes in response to endoplasmic reticulum stress,Atherosclerosis Signaling,Autism Signaling Pathway,Bladder Cancer Signaling,Cachexia Signaling Pathway,Cardiac Hypertrophy Signaling (Enhanced),CDX Gastrointest…
hsa-let-7e-5p	let-7a-5p (and other miRNAs w/seed GAGGUAG)	4,370	TargetScan Mouse	Moderate (predicted)	DCAKD	DCAKD	1,579
hsa-let-7e-5p	let-7a-5p (and other miRNAs w/seed GAGGUAG)	4,370	TargetScan Mouse,TargetScan Human	Moderate (predicted)	DNAJB9	DNAJB9	-5,003	Aldosterone Signaling in Epithelial Cells,NRF2-mediated Oxidative Stress Response,Protein Ubiquitination Pathway,Unfolded protein response,XBP1(S) activates chaperone genes
hsa-let-7e-5p	let-7a-5p (and other miRNAs w/seed GAGGUAG)	4,370	TargetScan Mouse,TargetScan Human	High (predicted),Moderate (predicted)	DNAJC1	DNAJC1	-1,724	Aldosterone Signaling in Epithelial Cells,NRF2-mediated Oxidative Stress Response,Protein Ubiquitination Pathway,Unfolded protein response
hsa-let-7e-5p	let-7a-5p (and other miRNAs w/seed GAGGUAG)	4,370	TargetScan Mouse,TargetScan Human	High (predicted)	DPP3	DPP3	1,540	KEAP1-NFE2L2 pathway,Neddylation
hsa-let-7e-5p	let-7a-5p (and other miRNAs w/seed GAGGUAG)	4,370	TarBase	Experimentally Observed	DSP	DSP	-1,914	Apoptotic execution phase,ILK Signaling,Keratinization,Neutrophil degranulation,RHO GTPase cycle
hsa-let-7e-5p	let-7a-5p (and other miRNAs w/seed GAGGUAG)	4,370	TargetScan Mouse,TargetScan Human	Moderate (predicted)	DUSP1	DUSP1	1,529	3-phosphoinositide Biosynthesis,3-phosphoinositide Degradation,Aldosterone Signaling in Epithelial Cells,cAMP-mediated signaling,D-myo-inositol (1,4,5,6)-Tetrakisphosphate Biosynthesis,D-myo-inositol (3,4,5,6)-tetrakisphosphate Biosynthesis,D-myo-inositol-5-phosphate Metabolism,ERK/MAPK Signaling,G-Protein Coupled Receptor Signaling,Glucocorticoid Receptor Signaling,IL-10 Signaling,IL-13 Signalin…
hsa-let-7e-5p	let-7a-5p (and other miRNAs w/seed GAGGUAG)	4,370	TargetScan Human	High (predicted)	DUSP18	DUSP18	2,013	Protein Kinase A Signaling
hsa-let-7e-5p	let-7a-5p (and other miRNAs w/seed GAGGUAG)	4,370	TarBase	Experimentally Observed	DUSP23	DUSP23	2,916	3-phosphoinositide Biosynthesis,3-phosphoinositide Degradation,D-myo-inositol (1,4,5,6)-Tetrakisphosphate Biosynthesis,D-myo-inositol (3,4,5,6)-tetrakisphosphate Biosynthesis,D-myo-inositol-5-phosphate Metabolism,Superpathway of Inositol Phosphate Compounds
hsa-let-7e-5p	let-7a-5p (and other miRNAs w/seed GAGGUAG)	4,370	TargetScan Mouse,TargetScan Human	Moderate (predicted)	DYRK1A	DYRK1A	-1,488	IL-15 Production,Mitotic G1 phase and G1/S transition,Pyridoxal 5'-phosphate Salvage Pathway,Salvage Pathways of Pyrimidine Ribonucleotides,Sonic Hedgehog Signaling,Sperm Motility
hsa-let-7e-5p	let-7a-5p (and other miRNAs w/seed GAGGUAG)	4,370	TargetScan Mouse,TargetScan Human	Moderate (predicted)	EDEM3	EDEM3	-1,527
hsa-let-7e-5p	let-7a-5p (and other miRNAs w/seed GAGGUAG)	4,370	TargetScan Mouse,TargetScan Human	Moderate (predicted)	EPHA4	EPHA4	-2,056	Axonal Guidance Signaling,Cholecystokinin/Gastrin-mediated Signaling,EPH-Ephrin signaling,Ephrin A Signaling,Ephrin Receptor Signaling,IL-15 Production,Sperm Motility,Synaptogenesis Signaling Pathway
hsa-let-7e-5p	let-7a-5p (and other miRNAs w/seed GAGGUAG)	4,370	TargetScan Mouse	Moderate (predicted)	EREG	EREG	-3,900	Cargo recognition for clathrin-mediated endocytosis,Clathrin-mediated endocytosis,ERBB Signaling,Extra-nuclear estrogen signaling,Neuregulin Signaling,PIP3 activates AKT signaling,RAF/MAP kinase cascade,S100 Family Signaling Pathway,Signaling by EGFR,Signaling by ERBB2,Signaling by ERBB4,Signaling by PTK6
hsa-let-7e-5p	let-7a-5p (and other miRNAs w/seed GAGGUAG)	4,370	TargetScan Human	High (predicted)	FAM222B	FAM222B	1,803
hsa-let-7e-5p	let-7a-5p (and other miRNAs w/seed GAGGUAG)	4,370	TargetScan Mouse	High (predicted)	FAM83G	FAM83G	-1,647
hsa-let-7e-5p	let-7a-5p (and other miRNAs w/seed GAGGUAG)	4,370	TargetScan Mouse,TargetScan Human	Moderate (predicted)	FBXO30	FBXO30	-1,620	Cachexia Signaling Pathway,Class I MHC mediated antigen processing and presentation,Neddylation
hsa-let-7e-5p	let-7a-5p (and other miRNAs w/seed GAGGUAG)	4,370	TargetScan Mouse,TargetScan Human	High (predicted),Moderate (predicted)	FBXO32	FBXO32	-2,936	Activin Inhibin Signaling Pathway,Cachexia Signaling Pathway,Class I MHC mediated antigen processing and presentation,Estrogen Receptor Signaling,FOXO-mediated transcription of oxidative stress, metabolic and neuronal genes,Neddylation
hsa-let-7e-5p	let-7a-5p (and other miRNAs w/seed GAGGUAG)	4,370	TargetScan Mouse,TarBase,TargetScan Human	Experimentally Observed,High (predicted),Moderate (predicted)	FNDC3A	FNDC3A	-1,652
hsa-let-7e-5p	let-7a-5p (and other miRNAs w/seed GAGGUAG)	4,370	TargetScan Mouse,TargetScan Human	Moderate (predicted)	FNIP1	FNIP1	-2,478	Amino acids regulate mTORC1,CLEAR Signaling Pathway
hsa-let-7e-5p	let-7a-5p (and other miRNAs w/seed GAGGUAG)	4,370	TargetScan Mouse,TargetScan Human	High (predicted),Moderate (predicted)	GDF6	GDF6	5,500
hsa-let-7e-5p	let-7a-5p (and other miRNAs w/seed GAGGUAG)	4,370	TargetScan Human	Moderate (predicted)	GK5	GK5	-1,650	Glycerol Degradation I
hsa-let-7e-5p	let-7a-5p (and other miRNAs w/seed GAGGUAG)	4,370	TargetScan Human	Moderate (predicted)	GLB1	GLB1	1,488	CLEAR Signaling Pathway,Lactose Degradation III,Neutrophil degranulation,Sphingolipid metabolism
hsa-let-7e-5p	let-7a-5p (and other miRNAs w/seed GAGGUAG)	4,370	TargetScan Human	Moderate (predicted)	GMPR2	GMPR2	1,516	Nucleotide salvage
hsa-let-7e-5p	let-7a-5p (and other miRNAs w/seed GAGGUAG)	4,370	TargetScan Mouse,TargetScan Human	Moderate (predicted)	GOLGA4	GOLGA4	-3,652	Intra-Golgi and retrograde Golgi-to-ER traffic,Protein Sorting Signaling Pathway
hsa-let-7e-5p	let-7a-5p (and other miRNAs w/seed GAGGUAG)	4,370	TargetScan Human	High (predicted),Moderate (predicted)	GOLGA6L9	GOLGA6L9 (includes others)	-1,724
hsa-let-7e-5p	let-7a-5p (and other miRNAs w/seed GAGGUAG)	4,370	TargetScan Mouse,TargetScan Human	Moderate (predicted)	GPCPD1	GPCPD1	-1,876	Glycerophospholipid biosynthesis
hsa-let-7e-5p	let-7a-5p (and other miRNAs w/seed GAGGUAG)	4,370	TargetScan Mouse,TargetScan Human	Moderate (predicted)	GPR137	GPR137	1,692	BBSome Signaling Pathway,Breast Cancer Regulation by Stathmin1,CREB Signaling in Neurons,FAK Signaling,G-Protein Coupled Receptor Signaling,Molecular Mechanisms of Cancer,Phagosome Formation,S100 Family Signaling Pathway
hsa-let-7e-5p	let-7a-5p (and other miRNAs w/seed GAGGUAG)	4,370	TargetScan Mouse,TargetScan Human	Moderate (predicted)	HAS2	HAS2	2,460
hsa-let-7e-5p	let-7a-5p (and other miRNAs w/seed GAGGUAG)	4,370	TargetScan Human	Moderate (predicted)	HBEGF	HBEGF	-12,530	Cargo recognition for clathrin-mediated endocytosis,CDX Gastrointestinal Cancer Signaling Pathway,Clathrin-mediated endocytosis,ERBB Signaling,Extra-nuclear estrogen signaling,G Beta Gamma Signaling,Gastrin-CREB signalling pathway via PKC and MAPK,GNRH Signaling,HER-2 Signaling in Breast Cancer,IL-13 Signaling Pathway,IL-8 Signaling,Neuregulin Signaling,Pancreatic Adenocarcinoma Signaling,PIP3 ac…
hsa-let-7e-5p	let-7a-5p (and other miRNAs w/seed GAGGUAG)	4,370	TargetScan Human	Moderate (predicted)	HIC1	HIC1	-1,922	SUMOylation of transcription factors
hsa-let-7e-5p	let-7a-5p (and other miRNAs w/seed GAGGUAG)	4,370	TargetScan Mouse,TargetScan Human	High (predicted),Moderate (predicted)	HIF3A	HIF3A	1,655	Cellular response to hypoxia,Iron homeostasis signaling pathway,Neddylation,Transcriptional regulation of pluripotent stem cells
hsa-let-7e-5p	let-7a-5p (and other miRNAs w/seed GAGGUAG)	4,370	TargetScan Mouse,TargetScan Human	Moderate (predicted)	HK2	HK2	-4,017	Chaperone Mediated Autophagy Signaling Pathway,GDP-glucose Biosynthesis,Glucose and Glucose-1-phosphate Degradation,Glucose metabolism,HIF1α Signaling,PFKFB4 Signaling Pathway,Trehalose Degradation II (Trehalase),UDP-N-acetyl-D-galactosamine Biosynthesis II
hsa-let-7e-5p	let-7a-5p (and other miRNAs w/seed GAGGUAG)	4,370	TargetScan Mouse	High (predicted)	HMBOX1	HMBOX1	-1,851
hsa-let-7e-5p	let-7a-5p (and other miRNAs w/seed GAGGUAG)	4,370	miRecords	Experimentally Observed	HMOX1	HMOX1	-2,903	Acetylcholine Receptor Signaling Pathway,Acute Phase Response Signaling,Antioxidant Action of Vitamin C,Choline Biosynthesis III,CTLA4 Signaling in Cytotoxic T Lymphocytes,Cytoprotection by HMOX1,DHCR24 Signaling Pathway,Docosahexaenoic Acid (DHA) Signaling,Endothelin-1 Signaling,Fcγ Receptor-mediated Phagocytosis in Macrophages and Monocytes,Ferroptosis Signaling Pathway,FXR/RXR Activation,Gluta…
hsa-let-7e-5p	let-7a-5p (and other miRNAs w/seed GAGGUAG)	4,370	TargetScan Human	Moderate (predicted)	HOXB4	HOXB4	1,616	Activation of anterior HOX genes in hindbrain during early embryogenesis,RAR Activation
hsa-let-7e-5p	let-7a-5p (and other miRNAs w/seed GAGGUAG)	4,370	TargetScan Mouse	Moderate (predicted)	HSD11B1	HSD11B1	-2,426	Metabolism of steroid hormones,Prednisone ADME
hsa-let-7e-5p	let-7a-5p (and other miRNAs w/seed GAGGUAG)	4,370	miRecords	Experimentally Observed	HYOU1	HYOU1	-2,964	Binding and Uptake of Ligands by Scavenger Receptors,XBP1(S) activates chaperone genes
hsa-let-7e-5p	let-7a-5p (and other miRNAs w/seed GAGGUAG)	4,370	TarBase	Experimentally Observed	IFIT5	IFIT5	1,801	Interferon alpha/beta signaling
hsa-let-7e-5p	let-7a-5p (and other miRNAs w/seed GAGGUAG)	4,370	TarBase	Experimentally Observed	IFRD1	IFRD1	-2,505
hsa-let-7e-5p	let-7a-5p (and other miRNAs w/seed GAGGUAG)	4,370	TargetScan Mouse,Ingenuity Expert Findings,TargetScan Human	Experimentally Observed,High (predicted)	IGF2BP3	IGF2BP3	1,460
hsa-let-7e-5p	let-7a-5p (and other miRNAs w/seed GAGGUAG)	4,370	TargetScan Mouse,TargetScan Human	Moderate (predicted)	IL6	IL6	-10,417	ABRA Signaling Pathway,Acetylcholine Receptor Signaling Pathway,Activation of IRF by Cytosolic Pattern Recognition Receptors,Activin Inhibin Signaling Pathway,Acute Phase Response Signaling,Adrenergic Receptor Signaling Pathway (Enhanced),Airway Pathology in Chronic Obstructive Pulmonary Disease,Altered T Cell and B Cell Signaling in Rheumatoid Arthritis,Apelin Cardiac Fibroblast Signaling Pathwa…
hsa-let-7e-5p	let-7a-5p (and other miRNAs w/seed GAGGUAG)	4,370	TargetScan Mouse,TargetScan Human	Moderate (predicted)	IRS2	IRS2	-2,910	AMPK Signaling,Autophagy,Erythropoietin Signaling Pathway,GDNF Family Ligand-Receptor Interactions,Growth hormone receptor signaling,Hepatic Fibrosis Signaling Pathway,IGF-1 Signaling,IL-4 Signaling,IL-9 Signaling,ILK Signaling,Insulin Receptor Signaling,Interleukin-7 signaling,Macrophage Alternative Activation Signaling Pathway,NAFLD Signaling Pathway,PI3K Cascade,PI3K Signaling in B Lymphocytes…
hsa-let-7e-5p	let-7a-5p (and other miRNAs w/seed GAGGUAG)	4,370	TargetScan Human,miRecords	Experimentally Observed,High (predicted)	ITGB3	ITGB3	1,798	Actin Cytoskeleton Signaling,Actin Nucleation by ARP-WASP Complex,Axonal Guidance Signaling,Cardiac Hypertrophy Signaling (Enhanced),Caveolar-mediated Endocytosis Signaling,CDC42 Signaling,Cell surface interactions at the vascular wall,Clathrin-mediated Endocytosis Signaling,Elastic fibre formation,Ephrin Receptor Signaling,ERK/MAPK Signaling,Extracellular matrix organization,FAK Signaling,Glioma…
hsa-let-7e-5p	let-7a-5p (and other miRNAs w/seed GAGGUAG)	4,370	TargetScan Mouse,TargetScan Human	Moderate (predicted)	ITGB8	ITGB8	-4,503	Actin Cytoskeleton Signaling,Actin Nucleation by ARP-WASP Complex,Axonal Guidance Signaling,Cardiac Hypertrophy Signaling (Enhanced),Caveolar-mediated Endocytosis Signaling,CDC42 Signaling,Clathrin-mediated Endocytosis Signaling,Elastic fibre formation,Ephrin Receptor Signaling,ERK/MAPK Signaling,FAK Signaling,Hepatic Fibrosis Signaling Pathway,HER-2 Signaling in Breast Cancer,HGF Signaling,ILK S…
hsa-let-7e-5p	let-7a-5p (and other miRNAs w/seed GAGGUAG)	4,370	TargetScan Mouse,TargetScan Human	Moderate (predicted)	KDM3A	KDM3A	-1,875	NR1H2 and NR1H3-mediated signaling
hsa-let-7e-5p	let-7a-5p (and other miRNAs w/seed GAGGUAG)	4,370	TargetScan Mouse	Moderate (predicted)	KHSRP	KHSRP	-1,449	ATF4 activates genes in response to endoplasmic reticulum stress,MicroRNA Biogenesis Signaling Pathway,Regulation of mRNA stability by proteins that bind AU-rich elements
hsa-let-7e-5p	let-7a-5p (and other miRNAs w/seed GAGGUAG)	4,370	TargetScan Mouse	Moderate (predicted)	LAMTOR4	LAMTOR4	2,003	Amino acids regulate mTORC1,CLEAR Signaling Pathway,Energy dependent regulation of mTOR by LKB1-AMPK,Macroautophagy,MTOR signalling,PTEN Regulation,TP53 Regulates Metabolic Genes
hsa-let-7e-5p	let-7a-5p (and other miRNAs w/seed GAGGUAG)	4,370	TargetScan Mouse,TargetScan Human	Moderate (predicted)	LBH	LBH	2,072
hsa-let-7e-5p	let-7a-5p (and other miRNAs w/seed GAGGUAG)	4,370	TargetScan Mouse,TargetScan Human	High (predicted)	LCOR	LCOR	-1,642
hsa-let-7e-5p	let-7a-5p (and other miRNAs w/seed GAGGUAG)	4,370	TargetScan Human	Moderate (predicted)	LDB1	LDB1	1,505	BEX2 Signaling Pathway,Expression and translocation of olfactory receptors,Signaling by ROBO receptors,Transcriptional regulation by RUNX1
hsa-let-7e-5p	let-7a-5p (and other miRNAs w/seed GAGGUAG)	4,370	TargetScan Mouse,TargetScan Human	High (predicted)	LIMD2	LIMD2	1,930
hsa-let-7e-5p	let-7a-5p (and other miRNAs w/seed GAGGUAG)	4,370	TargetScan Mouse,TargetScan Human	High (predicted)	LRIG2	LRIG2	-1,800
hsa-let-7e-5p	let-7a-5p (and other miRNAs w/seed GAGGUAG)	4,370	TargetScan Mouse,TargetScan Human	High (predicted)	LRIG3	LRIG3	1,562
hsa-let-7e-5p	let-7a-5p (and other miRNAs w/seed GAGGUAG)	4,370	TargetScan Human	Moderate (predicted)	LRRC17	LRRC17	1,906
hsa-let-7e-5p	let-7a-5p (and other miRNAs w/seed GAGGUAG)	4,370	TargetScan Mouse	Moderate (predicted)	LYSMD3	LYSMD3	-2,449
hsa-let-7e-5p	let-7a-5p (and other miRNAs w/seed GAGGUAG)	4,370	TargetScan Mouse	Moderate (predicted)	MARCKSL1	MARCKSL1	1,418
hsa-let-7e-5p	let-7a-5p (and other miRNAs w/seed GAGGUAG)	4,370	TargetScan Human	Moderate (predicted)	MEF2D	MEF2D	-1,723	ABRA Signaling Pathway,Apelin Endothelial Signaling Pathway,Calcium Signaling,Calcium-induced T Lymphocyte Apoptosis,Cardiac Hypertrophy Signaling,Cardiac Hypertrophy Signaling (Enhanced),Chaperone Mediated Autophagy Signaling Pathway,Cholecystokinin/Gastrin-mediated Signaling,Circadian Clock,Corticotropin Releasing Hormone Signaling,ERK5 Signaling,G-Protein Coupled Receptor Signaling,Gα12/13 Sig…
hsa-let-7e-5p	let-7a-5p (and other miRNAs w/seed GAGGUAG)	4,370	TargetScan Human	Moderate (predicted)	MEIS1	MEIS1	1,543	Activation of anterior HOX genes in hindbrain during early embryogenesis,RAR Activation,Transcriptional Regulatory Network in Embryonic Stem Cells
hsa-let-7e-5p	let-7a-5p (and other miRNAs w/seed GAGGUAG)	4,370	TargetScan Mouse	Moderate (predicted)	MGLL	MGLL	-1,912	Effects of PIP2 hydrolysis,Endocannabinoid Developing Neuron Pathway,Endocannabinoid Neuronal Synapse Pathway,Glycerophospholipid biosynthesis,Triacylglycerol Degradation,Triglyceride metabolism
hsa-let-7e-5p	let-7a-5p (and other miRNAs w/seed GAGGUAG)	4,370	TargetScan Mouse,TargetScan Human	High (predicted)	MIB1	MIB1	-1,464	Signaling by NOTCH1,Signaling by NOTCH2,Signaling by NOTCH3
hsa-let-7e-5p	let-7a-5p (and other miRNAs w/seed GAGGUAG)	4,370	TargetScan Human	Moderate (predicted)	MOSMO	MOSMO	-2,083
hsa-let-7e-5p	let-7a-5p (and other miRNAs w/seed GAGGUAG)	4,370	TargetScan Mouse	Moderate (predicted)	MTDH	MTDH	-1,746
hsa-let-7e-5p	let-7a-5p (and other miRNAs w/seed GAGGUAG)	4,370	TargetScan Mouse,TargetScan Human	High (predicted)	MXD1	MXD1	-5,427	Activin Inhibin Signaling Pathway,Polyamine Regulation in Colon Cancer,VDR/RXR Activation
hsa-let-7e-5p	let-7a-5p (and other miRNAs w/seed GAGGUAG)	4,370	TargetScan Mouse	Moderate (predicted)	MXD4	MXD4	1,583	Signaling by ERBB4
hsa-let-7e-5p	let-7a-5p (and other miRNAs w/seed GAGGUAG)	4,370	TargetScan Human	Moderate (predicted)	MXRA7	MXRA7	1,479
hsa-let-7e-5p	let-7a-5p (and other miRNAs w/seed GAGGUAG)	4,370	TargetScan Mouse,TargetScan Human	Moderate (predicted)	MYCBP	MYCBP	1,780
hsa-let-7e-5p	let-7a-5p (and other miRNAs w/seed GAGGUAG)	4,370	TargetScan Mouse	Moderate (predicted)	MYL9	MYL9	1,490	ABRA Signaling Pathway,Actin Cytoskeleton Signaling,Agranulocyte Adhesion and Diapedesis,Apelin Cardiomyocyte Signaling Pathway,Axonal Guidance Signaling,Calcium Signaling,Cardiac Hypertrophy Signaling,CDC42 Signaling,Cellular Effects of Sildenafil (Viagra),CXCR4 Signaling,Dilated Cardiomyopathy Signaling Pathway,EPH-Ephrin signaling,Estrogen Receptor Signaling,G-Protein Coupled Receptor Signalin…
hsa-let-7e-5p	let-7a-5p (and other miRNAs w/seed GAGGUAG)	4,370	TargetScan Human	High (predicted)	NAT14	NAT14	2,051
hsa-let-7e-5p	let-7a-5p (and other miRNAs w/seed GAGGUAG)	4,370	TarBase	Experimentally Observed	NEDD4	NEDD4	-1,800	Aldosterone Signaling in Epithelial Cells,Class I MHC mediated antigen processing and presentation,IGF-1 Signaling,ISG15 antiviral mechanism,ISGylation Signaling Pathway,Mechanisms of Viral Exit from Host Cells,Protein Ubiquitination Pathway,PTEN Regulation,RHOA Signaling,ROBO SLIT Signaling Pathway,Signaling by ERBB4,Signaling by Rho Family GTPases,Sirtuin Signaling Pathway,WNK Renal Signaling P…
hsa-let-7e-5p	let-7a-5p (and other miRNAs w/seed GAGGUAG)	4,370	TargetScan Human	Moderate (predicted)	NEFM	NEFM	-6,225	Amyotrophic Lateral Sclerosis Signaling
hsa-let-7e-5p	let-7a-5p (and other miRNAs w/seed GAGGUAG)	4,370	TargetScan Mouse,TargetScan Human	Moderate (predicted)	NEMP1	NEMP1	-1,520
hsa-let-7e-5p	let-7a-5p (and other miRNAs w/seed GAGGUAG)	4,370	TargetScan Mouse,Ingenuity Expert Findings,TargetScan Human	Experimentally Observed,Moderate (predicted)	NID2	NID2	-1,518	Extracellular matrix organization
hsa-let-7e-5p	let-7a-5p (and other miRNAs w/seed GAGGUAG)	4,370	TargetScan Mouse,TargetScan Human	High (predicted)	NME4	NME4	1,617	Interconversion of nucleotide di- and triphosphates,Pyrimidine Deoxyribonucleotides De Novo Biosynthesis I,Pyrimidine Ribonucleotides De Novo Biosynthesis,Pyrimidine Ribonucleotides Interconversion,Salvage Pathways of Pyrimidine Ribonucleotides
hsa-let-7e-5p	let-7a-5p (and other miRNAs w/seed GAGGUAG)	4,370	TargetScan Mouse	Moderate (predicted)	NRP2	NRP2	1,437	Axonal Guidance Signaling,L1CAM interactions,RHOA Signaling,Semaphorin Neuronal Repulsive Signaling Pathway,Signaling by VEGF,VEGF Family Ligand-Receptor Interactions
hsa-let-7e-5p	let-7a-5p (and other miRNAs w/seed GAGGUAG)	4,370	TarBase	Experimentally Observed	NXN	NXN	2,047	Antioxidant Action of Vitamin C,Thioredoxin Pathway,Vitamin-C Transport
hsa-let-7e-5p	let-7a-5p (and other miRNAs w/seed GAGGUAG)	4,370	TargetScan Mouse,TargetScan Human	High (predicted)	NYNRIN	NYNRIN	1,454
hsa-let-7e-5p	let-7a-5p (and other miRNAs w/seed GAGGUAG)	4,370	TargetScan Mouse,TargetScan Human	Moderate (predicted)	OSMR	OSMR	-1,595	Acute Phase Response Signaling,Interleukin-6 family signaling,Oncostatin M Signaling,Role of JAK family kinases in IL-6-type Cytokine Signaling
hsa-let-7e-5p	let-7a-5p (and other miRNAs w/seed GAGGUAG)	4,370	TargetScan Mouse,TargetScan Human	High (predicted),Moderate (predicted)	PARS2	PARS2	2,389	tRNA Charging
hsa-let-7e-5p	let-7a-5p (and other miRNAs w/seed GAGGUAG)	4,370	TargetScan Mouse,TargetScan Human	High (predicted),Moderate (predicted)	PBX1	PBX1	1,642	Activation of anterior HOX genes in hindbrain during early embryogenesis,IL-10 Signaling,Signaling by NOTCH3,Transcriptional regulation of pluripotent stem cells
hsa-let-7e-5p	let-7a-5p (and other miRNAs w/seed GAGGUAG)	4,370	TargetScan Mouse,TargetScan Human	High (predicted),Moderate (predicted)	PIGA	PIGA	-2,284
hsa-let-7e-5p	let-7a-5p (and other miRNAs w/seed GAGGUAG)	4,370	TargetScan Mouse,TargetScan Human	High (predicted),Moderate (predicted)	PLEKHO1	PLEKHO1	1,473
hsa-let-7e-5p	let-7a-5p (and other miRNAs w/seed GAGGUAG)	4,370	TargetScan Human	Moderate (predicted)	PMAIP1	PMAIP1	-4,649	Intrinsic Pathway for Apoptosis,Molecular Mechanisms of Cancer,MYC Mediated Apoptosis Signaling,p53 Signaling,Pulmonary Fibrosis Idiopathic Signaling Pathway,TP53 Regulates Transcription of Cell Death Genes
hsa-let-7e-5p	let-7a-5p (and other miRNAs w/seed GAGGUAG)	4,370	TarBase	Experimentally Observed	POM121C	POM121/POM121C	-1,520	Cellular response to heat stress,Gene Silencing by RNA,Glucose metabolism,HER-2 Signaling in Breast Cancer,ISG15 antiviral mechanism,Metabolism of non-coding RNA,MicroRNA Biogenesis Signaling Pathway,Mitotic Metaphase and Anaphase,Mitotic Prophase,Processing of Capped Intron-Containing Pre-mRNA,SUMOylation of chromatin organization proteins,SUMOylation of DNA damage response and repair proteins,S…
hsa-let-7e-5p	let-7a-5p (and other miRNAs w/seed GAGGUAG)	4,370	TargetScan Mouse,TargetScan Human	High (predicted),Moderate (predicted)	POU2F1	POU2F1	-2,034	ESR-mediated signaling,GADD45 Signaling,IL-12 Signaling and Production in Macrophages,Interleukin-4 and Interleukin-13 signaling,PKCθ Signaling in T Lymphocytes,RNA polymerase II transcribes snRNA genes,RNA Polymerase III Transcription,Role of BRCA1 in DNA Damage Response
hsa-let-7e-5p	let-7a-5p (and other miRNAs w/seed GAGGUAG)	4,370	TargetScan Mouse,TargetScan Human	High (predicted)	POU2F2	POU2F2	-4,131	B Cell Receptor Signaling,IL-12 Signaling and Production in Macrophages,RNA polymerase II transcribes snRNA genes
hsa-let-7e-5p	let-7a-5p (and other miRNAs w/seed GAGGUAG)	4,370	TargetScan Human	Moderate (predicted)	PPAT	PPAT	-2,116	5-aminoimidazole Ribonucleotide Biosynthesis I,AMPK Signaling,Folate Signaling Pathway,Purine Nucleotides De Novo Biosynthesis II
hsa-let-7e-5p	let-7a-5p (and other miRNAs w/seed GAGGUAG)	4,370	TargetScan Mouse,TargetScan Human	High (predicted),Moderate (predicted)	PPP1R15B	PPP1R15B	-1,990
hsa-let-7e-5p	let-7a-5p (and other miRNAs w/seed GAGGUAG)	4,370	Ingenuity Expert Findings,TargetScan Human,miRecords	Experimentally Observed,Moderate (predicted)	PRDM1	PRDM1	-2,281	IL-10 Signaling,Pathogen Induced Cytokine Storm Signaling Pathway,Regulation of TP53 Expression and Degradation,Signaling by ALK,T Cell Exhaustion Signaling Pathway
hsa-let-7e-5p	let-7a-5p (and other miRNAs w/seed GAGGUAG)	4,370	TargetScan Mouse	Moderate (predicted)	PRPS1	PRPS1	1,654	PRPP Biosynthesis I
hsa-let-7e-5p	let-7a-5p (and other miRNAs w/seed GAGGUAG)	4,370	TargetScan Mouse	High (predicted)	PRTG	PRTG	-2,962
hsa-let-7e-5p	let-7a-5p (and other miRNAs w/seed GAGGUAG)	4,370	TarBase	Experimentally Observed	PTGS2	PTGS2	-17,447	Activin Inhibin Signaling Pathway,Arachidonic acid metabolism,Cancer Drug Resistance by Drug Efflux,Cardiac Hypertrophy Signaling (Enhanced),CD40 Signaling,CDX Gastrointestinal Cancer Signaling Pathway,Cholecystokinin/Gastrin-mediated Signaling,Colorectal Cancer Metastasis Signaling,Coronavirus Pathogenesis Pathway,Corticotropin Releasing Hormone Signaling,Docosahexaenoic Acid (DHA) Signaling,Eic…
hsa-let-7e-5p	let-7a-5p (and other miRNAs w/seed GAGGUAG)	4,370	TargetScan Mouse	Moderate (predicted)	RAB6B	RAB6B	-3,613	Intra-Golgi and retrograde Golgi-to-ER traffic,RAB GEFs exchange GTP for GDP on RABs,RAB geranylgeranylation,TBC/RABGAPs
hsa-let-7e-5p	let-7a-5p (and other miRNAs w/seed GAGGUAG)	4,370	TargetScan Human	Moderate (predicted)	RB1	RB1	-1,988	Adipogenesis pathway,Antiproliferative Role of TOB in T Cell Signaling,Aryl Hydrocarbon Receptor Signaling,Bladder Cancer Signaling,Cell Cycle Regulation by BTG Family Proteins,Cell Cycle: G1/S Checkpoint Regulation,Chronic Myeloid Leukemia Signaling,Coronavirus Pathogenesis Pathway,Cyclins and Cell Cycle Regulation,DNA Damage/Telomere Stress Induced Senescence,DNA Methylation and Transcriptional…
hsa-let-7e-5p	let-7a-5p (and other miRNAs w/seed GAGGUAG)	4,370	TargetScan Mouse	Moderate (predicted)	RBMX	RBMX	-1,527	Processing of Capped Intron-Containing Pre-mRNA,RHO GTPase cycle
hsa-let-7e-5p	let-7a-5p (and other miRNAs w/seed GAGGUAG)	4,370	TargetScan Mouse,TarBase,TargetScan Human	Experimentally Observed,High (predicted)	RDH10	RDH10	-1,800	RAR Activation,Retinoate Biosynthesis I,Retinol Biosynthesis,Signaling by Retinoic Acid,The Visual Cycle,Visual phototransduction
hsa-let-7e-5p	let-7a-5p (and other miRNAs w/seed GAGGUAG)	4,370	TargetScan Mouse,TargetScan Human	Moderate (predicted)	RGPD6	RGPD4 (includes others)	-3,126
hsa-let-7e-5p	let-7a-5p (and other miRNAs w/seed GAGGUAG)	4,370	TarBase	Experimentally Observed	RHOB	RHOB	2,180	Actin Nucleation by ARP-WASP Complex,Cardiac Hypertrophy Signaling,Cholecystokinin/Gastrin-mediated Signaling,Colorectal Cancer Metastasis Signaling,CXCR4 Signaling,G alpha (12/13) signalling events,Germ Cell-Sertoli Cell Junction Signaling,Glioblastoma Multiforme Signaling,Glioma Invasiveness Signaling,GPVI-mediated activation cascade,Gαq Signaling,Hepatic Fibrosis Signaling Pathway,HMGB1 Signal…
hsa-let-7e-5p	let-7a-5p (and other miRNAs w/seed GAGGUAG)	4,370	TargetScan Human	Moderate (predicted)	RHPN2	RHPN2	-3,149	RHO GTPase cycle,RHO GTPases Activate Rhotekin and Rhophilins,RHOA Signaling
hsa-let-7e-5p	let-7a-5p (and other miRNAs w/seed GAGGUAG)	4,370	TargetScan Mouse,TargetScan Human	Moderate (predicted)	RICTOR	RICTOR	-1,762	Chaperone Mediated Autophagy Signaling Pathway,Costimulation by the CD28 family,IL-4 Signaling,ILK Signaling,mTOR Signaling,PIP3 activates AKT signaling,Regulation of TP53 Expression and Degradation,Signaling by VEGF
hsa-let-7e-5p	let-7a-5p (and other miRNAs w/seed GAGGUAG)	4,370	TargetScan Mouse,TargetScan Human	High (predicted)	RIOK3	RIOK3	-1,746	Major pathway of rRNA processing in the nucleolus and cytosol
hsa-let-7e-5p	let-7a-5p (and other miRNAs w/seed GAGGUAG)	4,370	TargetScan Mouse,TargetScan Human	Moderate (predicted)	RNF7	RNF7	1,633	Class I MHC mediated antigen processing and presentation,Neddylation,Signaling by CSF3 (G-CSF)
hsa-let-7e-5p	let-7a-5p (and other miRNAs w/seed GAGGUAG)	4,370	TargetScan Human	Moderate (predicted)	ROCK1	ROCK1	-1,825	ABRA Signaling Pathway,Actin Cytoskeleton Signaling,Actin Nucleation by ARP-WASP Complex,Activin Inhibin Signaling Pathway,Apoptosis Signaling,Apoptotic execution phase,Axonal Guidance Signaling,Cardiac Hypertrophy Signaling,Cardiac Hypertrophy Signaling (Enhanced),CCR3 Signaling in Eosinophils,Cholecystokinin/Gastrin-mediated Signaling,CXCR4 Signaling,Death Receptor Signaling,Endocannabinoid Can…
hsa-let-7e-5p	let-7a-5p (and other miRNAs w/seed GAGGUAG)	4,370	TargetScan Mouse,TargetScan Human	High (predicted),Moderate (predicted)	RPUSD3	RPUSD3	2,121
hsa-let-7e-5p	let-7a-5p (and other miRNAs w/seed GAGGUAG)	4,370	TargetScan Human	Moderate (predicted)	RTKN	RTKN	1,877	RHO GTPase cycle,RHO GTPases Activate Rhotekin and Rhophilins,RHOA Signaling,S100 Family Signaling Pathway
hsa-let-7e-5p	let-7a-5p (and other miRNAs w/seed GAGGUAG)	4,370	TargetScan Human	Moderate (predicted)	SCD	SCD	-1,548	Activation of gene expression by SREBF (SREBP),Fatty acyl-CoA biosynthesis,LXR/RXR Activation,Myelination Signaling Pathway,NAFLD Signaling Pathway,NR1H2 and NR1H3-mediated signaling,Oleate Biosynthesis II (Animals),PXR/RXR Activation
hsa-let-7e-5p	let-7a-5p (and other miRNAs w/seed GAGGUAG)	4,370	TargetScan Mouse,TargetScan Human	Moderate (predicted)	SH2B3	SH2B3	-1,516	Factors involved in megakaryocyte development and platelet production,FLT3 Signaling,Role of JAK2 in Hormone-like Cytokine Signaling,Signaling by SCF-KIT
hsa-let-7e-5p	let-7a-5p (and other miRNAs w/seed GAGGUAG)	4,370	TargetScan Mouse,TargetScan Human	High (predicted)	SKIL	SKIL	-1,646	Activin Inhibin Signaling Pathway,Transcriptional activity of SMAD2/SMAD3:SMAD4 heterotrimer,Transcriptional Regulatory Network in Embryonic Stem Cells
hsa-let-7e-5p	let-7a-5p (and other miRNAs w/seed GAGGUAG)	4,370	TargetScan Mouse	High (predicted)	SLC10A7	SLC10A7	-2,146
hsa-let-7e-5p	let-7a-5p (and other miRNAs w/seed GAGGUAG)	4,370	TargetScan Mouse,TargetScan Human	Moderate (predicted)	SLC17A9	SLC17A9	-3,076
hsa-let-7e-5p	let-7a-5p (and other miRNAs w/seed GAGGUAG)	4,370	TarBase	Experimentally Observed	SLC25A1	SLC25A1	1,454	Fatty acyl-CoA biosynthesis,Glucose metabolism
hsa-let-7e-5p	let-7a-5p (and other miRNAs w/seed GAGGUAG)	4,370	TargetScan Mouse,TargetScan Human	Moderate (predicted)	SLC2A12	SLC2A12	2,496	Cellular hexose transport
hsa-let-7e-5p	let-7a-5p (and other miRNAs w/seed GAGGUAG)	4,370	TargetScan Mouse	Moderate (predicted)	SLC2A3	SLC2A3	-1,838	Antioxidant Action of Vitamin C,Cellular hexose transport,HIF1α Signaling,Insulin Secretion Signaling Pathway,Metabolism of water-soluble vitamins and cofactors,Neutrophil degranulation,Pathogen Induced Cytokine Storm Signaling Pathway,Transcriptional Regulation by MECP2,Tumor Microenvironment Pathway,Vitamin-C Transport
hsa-let-7e-5p	let-7a-5p (and other miRNAs w/seed GAGGUAG)	4,370	TargetScan Mouse,TargetScan Human	Moderate (predicted)	SLC30A1	SLC30A1	-1,749	Transport of bile salts and organic acids, metal ions and amine compounds
hsa-let-7e-5p	let-7a-5p (and other miRNAs w/seed GAGGUAG)	4,370	TarBase	Experimentally Observed	SLC38A1	SLC38A1	-2,524	Ferroptosis Signaling Pathway,Glutamate Receptor Signaling,Glutaminergic Receptor Signaling Pathway (Enhanced),Neurotransmitter uptake and metabolism In glial cells,Transport of inorganic cations/anions and amino acids/oligopeptides
hsa-let-7e-5p	let-7a-5p (and other miRNAs w/seed GAGGUAG)	4,370	TargetScan Mouse,TargetScan Human	Moderate (predicted)	SLC4A4	SLC4A4	-2,798	Pancreatic Secretion Signaling Pathway,Transport of inorganic cations/anions and amino acids/oligopeptides
hsa-let-7e-5p	let-7a-5p (and other miRNAs w/seed GAGGUAG)	4,370	TargetScan Mouse,TargetScan Human	Moderate (predicted)	SLC6A15	SLC6A15	-1,908	Transport of bile salts and organic acids, metal ions and amine compounds,Transport of inorganic cations/anions and amino acids/oligopeptides
hsa-let-7e-5p	let-7a-5p (and other miRNAs w/seed GAGGUAG)	4,370	TargetScan Human	Moderate (predicted)	SLK	SLK	-1,613	Mitotic Roles of Polo-Like Kinase,RHO GTPase cycle
hsa-let-7e-5p	let-7a-5p (and other miRNAs w/seed GAGGUAG)	4,370	TargetScan Human	Moderate (predicted)	SMC3	SMC3	-1,638	ATM Signaling,ESR-mediated signaling,Kinetochore Metaphase Signaling Pathway,Meiotic synapsis,Mitotic Metaphase and Anaphase,Mitotic Prometaphase,Mitotic Roles of Polo-Like Kinase,Mitotic Telophase/Cytokinesis,S Phase,Semaphorin Neuronal Repulsive Signaling Pathway,SUMOylation of DNA damage response and repair proteins
hsa-let-7e-5p	let-7a-5p (and other miRNAs w/seed GAGGUAG)	4,370	TargetScan Human	Moderate (predicted)	SMCR8	SMCR8	-1,628
hsa-let-7e-5p	let-7a-5p (and other miRNAs w/seed GAGGUAG)	4,370	miRecords	Experimentally Observed	SMOX	SMOX	-1,791	Adrenergic Receptor Signaling Pathway (Enhanced),Dopamine Degradation,Dopamine Receptor Signaling,LPS/IL-1 Mediated Inhibition of RXR Function,Melatonin Degradation II,Metabolism of polyamines,Noradrenaline and Adrenaline Degradation,Phase I - Functionalization of compounds,Phenylalanine Degradation IV (Mammalian, via Side Chain),Polyamine Regulation in Colon Cancer,Putrescine Degradation III,Ser…
hsa-let-7e-5p	let-7a-5p (and other miRNAs w/seed GAGGUAG)	4,370	TargetScan Mouse,TargetScan Human	High (predicted)	SMUG1	SMUG1	2,064	BER (Base Excision Repair) Pathway,DNA Methylation and Transcriptional Repression Signaling,Resolution of Abasic Sites (AP sites)
hsa-let-7e-5p	let-7a-5p (and other miRNAs w/seed GAGGUAG)	4,370	TargetScan Mouse	High (predicted)	SNX16	SNX16	-2,289	Protein Sorting Signaling Pathway
hsa-let-7e-5p	let-7a-5p (and other miRNAs w/seed GAGGUAG)	4,370	TargetScan Mouse	Moderate (predicted)	SNX5	SNX5	-1,547	Protein Sorting Signaling Pathway,trans-Golgi Network Vesicle Budding
hsa-let-7e-5p	let-7a-5p (and other miRNAs w/seed GAGGUAG)	4,370	Ingenuity Expert Findings	Experimentally Observed	SPARC	SPARC	1,516	Binding and Uptake of Ligands by Scavenger Receptors,Extracellular matrix organization,Response to elevated platelet cytosolic Ca2+,Signaling by ERBB4
hsa-let-7e-5p	let-7a-5p (and other miRNAs w/seed GAGGUAG)	4,370	TargetScan Human	Moderate (predicted)	SPIRE1	SPIRE1	-1,581
hsa-let-7e-5p	let-7a-5p (and other miRNAs w/seed GAGGUAG)	4,370	TargetScan Human	Moderate (predicted)	SREK1	SREK1	-1,484
hsa-let-7e-5p	let-7a-5p (and other miRNAs w/seed GAGGUAG)	4,370	TargetScan Human	Moderate (predicted)	ST3GAL1	ST3GAL1	-2,246	Glycosaminoglycan metabolism,O-linked glycosylation
hsa-let-7e-5p	let-7a-5p (and other miRNAs w/seed GAGGUAG)	4,370	TargetScan Human	Moderate (predicted)	ST7L	ST7L	-2,075
hsa-let-7e-5p	let-7a-5p (and other miRNAs w/seed GAGGUAG)	4,370	TargetScan Mouse,TargetScan Human	High (predicted)	STX3	STX3	-3,369	BBSome Signaling Pathway,Other interleukin signaling
hsa-let-7e-5p	let-7a-5p (and other miRNAs w/seed GAGGUAG)	4,370	TargetScan Mouse,TargetScan Human	Moderate (predicted)	STXBP5	STXBP5	-1,525	Docosahexaenoic Acid (DHA) Signaling,Pancreatic Secretion Signaling Pathway,SNARE Signaling Pathway,Synaptogenesis Signaling Pathway
hsa-let-7e-5p	let-7a-5p (and other miRNAs w/seed GAGGUAG)	4,370	TargetScan Human	Moderate (predicted)	SUOX	SUOX	1,925	Sulfite Oxidation IV,Sulfur amino acid metabolism,Superpathway of Methionine Degradation
hsa-let-7e-5p	let-7a-5p (and other miRNAs w/seed GAGGUAG)	4,370	TargetScan Mouse,TargetScan Human	Moderate (predicted)	SYT1	SYT1	-1,913	Cargo recognition for clathrin-mediated endocytosis,Clathrin-mediated endocytosis,Docosahexaenoic Acid (DHA) Signaling,GABA synthesis, release, reuptake and degradation,Neurexins and neuroligins,Neurotransmitter release cycle,SNARE Signaling Pathway,Synaptogenesis Signaling Pathway
hsa-let-7e-5p	let-7a-5p (and other miRNAs w/seed GAGGUAG)	4,370	TargetScan Mouse,TargetScan Human	Moderate (predicted)	TAB2	TAB2	-1,613	Alpha-protein kinase 1 signaling pathway,C-type lectin receptors (CLRs),Fc epsilon receptor (FCERI) signaling,IL-1 Signaling,IL-17 Signaling,Interleukin-1 family signaling,MAP kinase activation,Molecular Mechanisms of Cancer,MyD88 cascade initiated on plasma membrane,MyD88 dependent cascade initiated on endosome,MyD88-independent TLR4 cascade,MyD88:MAL(TIRAP) cascade initiated on plasma membrane,…
hsa-let-7e-5p	let-7a-5p (and other miRNAs w/seed GAGGUAG)	4,370	TargetScan Mouse	Moderate (predicted)	TAF4B	TAF4B	-2,890	Androgen Signaling,Assembly of RNA Polymerase II Complex,Glucocorticoid Receptor Signaling,Regulation of TP53 Activity through Phosphorylation,RNA Polymerase II Transcription
hsa-let-7e-5p	let-7a-5p (and other miRNAs w/seed GAGGUAG)	4,370	TargetScan Mouse,TargetScan Human	Moderate (predicted)	TAF5	TAF5	-1,744	Androgen Signaling,Assembly of RNA Polymerase II Complex,Glucocorticoid Receptor Signaling,Regulation of TP53 Activity through Phosphorylation,RNA polymerase II transcribes snRNA genes,RNA Polymerase II Transcription
hsa-let-7e-5p	let-7a-5p (and other miRNAs w/seed GAGGUAG)	4,370	TargetScan Mouse,TargetScan Human	High (predicted)	TARBP2	TARBP2	1,875	Gene Silencing by RNA,MicroRNA Biogenesis Signaling Pathway,Role of PKR in Interferon Induction and Antiviral Response
hsa-let-7e-5p	let-7a-5p (and other miRNAs w/seed GAGGUAG)	4,370	TargetScan Mouse	Moderate (predicted)	TCTA	TCTA	1,563
hsa-let-7e-5p	let-7a-5p (and other miRNAs w/seed GAGGUAG)	4,370	TargetScan Mouse	Moderate (predicted)	TDRKH	TDRKH	3,002	Gene Silencing by RNA
hsa-let-7e-5p	let-7a-5p (and other miRNAs w/seed GAGGUAG)	4,370	TargetScan Mouse,TargetScan Human	High (predicted),Moderate (predicted)	TET3	TET3	-1,815	DNA Methylation and Transcriptional Repression Signaling
hsa-let-7e-5p	let-7a-5p (and other miRNAs w/seed GAGGUAG)	4,370	TargetScan Human	Moderate (predicted)	THYN1	THYN1	2,000
hsa-let-7e-5p	let-7a-5p (and other miRNAs w/seed GAGGUAG)	4,370	TargetScan Mouse,TargetScan Human	High (predicted),Moderate (predicted)	TIMM17B	TIMM17B	2,111	Mitochondrial protein import,Necroptosis Signaling Pathway,Neutrophil Extracellular Trap Signaling Pathway,Sirtuin Signaling Pathway
hsa-let-7e-5p	let-7a-5p (and other miRNAs w/seed GAGGUAG)	4,370	TargetScan Mouse	Moderate (predicted)	TMA7	TMA7	1,599
hsa-let-7e-5p	let-7a-5p (and other miRNAs w/seed GAGGUAG)	4,370	TargetScan Mouse	High (predicted)	TMED5	TMED5	-1,808	Protein Sorting Signaling Pathway,WNT ligand biogenesis and trafficking
hsa-let-7e-5p	let-7a-5p (and other miRNAs w/seed GAGGUAG)	4,370	TargetScan Mouse	Moderate (predicted)	TMEM177	TMEM177	3,146
hsa-let-7e-5p	let-7a-5p (and other miRNAs w/seed GAGGUAG)	4,370	TargetScan Mouse	Moderate (predicted)	TNFAIP3	TNFAIP3	-6,150	CD40 Signaling,DDX58/IFIH1-mediated induction of interferon-alpha/beta,Deubiquitination,NF-κB Signaling,NLR signaling pathways,NOD1/2 Signaling Pathway,TNF signaling,TNFR1 Signaling,TNFR2 Signaling,Toll-like Receptor Signaling
hsa-let-7e-5p	let-7a-5p (and other miRNAs w/seed GAGGUAG)	4,370	TargetScan Human	Moderate (predicted)	TRIM32	TRIM32	1,566	Class I MHC mediated antigen processing and presentation,Cytosolic sensors of pathogen-associated DNA
hsa-let-7e-5p	let-7a-5p (and other miRNAs w/seed GAGGUAG)	4,370	TargetScan Mouse,TargetScan Human	Moderate (predicted)	TSC22D2	TSC22D2	-2,114
hsa-let-7e-5p	let-7a-5p (and other miRNAs w/seed GAGGUAG)	4,370	TargetScan Human	Moderate (predicted)	TTLL7	TTLL7	-1,530	Carboxyterminal post-translational modifications of tubulin
hsa-let-7e-5p	let-7a-5p (and other miRNAs w/seed GAGGUAG)	4,370	TargetScan Human	High (predicted)	UFM1	UFM1	-1,954	UFMylation Signaling Pathway
hsa-let-7e-5p	let-7a-5p (and other miRNAs w/seed GAGGUAG)	4,370	TargetScan Human	Moderate (predicted)	USO1	USO1	-1,666	COPI-mediated anterograde transport,COPII-mediated vesicle transport,Mitotic Prophase,Protein Ubiquitination Pathway
hsa-let-7e-5p	let-7a-5p (and other miRNAs w/seed GAGGUAG)	4,370	TargetScan Mouse	Moderate (predicted)	USP32	USP32	-1,511	Protein Ubiquitination Pathway
hsa-let-7e-5p	let-7a-5p (and other miRNAs w/seed GAGGUAG)	4,370	TargetScan Mouse,TargetScan Human	High (predicted)	USP38	USP38	-1,864	Protein Ubiquitination Pathway
hsa-let-7e-5p	let-7a-5p (and other miRNAs w/seed GAGGUAG)	4,370	TargetScan Mouse	Moderate (predicted)	USP49	USP49	-2,045	Deubiquitination,Protein Ubiquitination Pathway
hsa-let-7e-5p	let-7a-5p (and other miRNAs w/seed GAGGUAG)	4,370	TargetScan Mouse,TargetScan Human	Moderate (predicted)	VPS25	VPS25	2,002	Endosomal Sorting Complex Required For Transport (ESCRT),Mechanisms of Viral Exit from Host Cells,Microautophagy Signaling Pathway
hsa-let-7e-5p	let-7a-5p (and other miRNAs w/seed GAGGUAG)	4,370	TargetScan Human	Moderate (predicted)	WASL	WASL	-1,680	Actin Cytoskeleton Signaling,Actin Nucleation by ARP-WASP Complex,Axonal Guidance Signaling,CDC42 Signaling,Clathrin-mediated endocytosis,Clathrin-mediated Endocytosis Signaling,EPH-Ephrin signaling,Ephrin Receptor Signaling,FAK Signaling,Fcgamma receptor (FCGR) dependent phagocytosis,Germ Cell-Sertoli Cell Junction Signaling,Integrin Signaling,Leukocyte Extravasation Signaling,Metabolism of nitr…
hsa-let-7e-5p	let-7a-5p (and other miRNAs w/seed GAGGUAG)	4,370	TargetScan Mouse	Moderate (predicted)	XPOT	XPOT	-1,799
hsa-let-7e-5p	let-7a-5p (and other miRNAs w/seed GAGGUAG)	4,370	TargetScan Mouse,TargetScan Human	High (predicted)	YOD1	YOD1	-2,029	Deubiquitination
hsa-let-7e-5p	let-7a-5p (and other miRNAs w/seed GAGGUAG)	4,370	TargetScan Human	High (predicted)	YPEL2	YPEL2	-1,870
hsa-let-7e-5p	let-7a-5p (and other miRNAs w/seed GAGGUAG)	4,370	TargetScan Human	Moderate (predicted)	YTHDF3	YTHDF3	-1,526
hsa-let-7e-5p	let-7a-5p (and other miRNAs w/seed GAGGUAG)	4,370	TargetScan Human	Moderate (predicted)	YY1	YY1	-1,437	Activation of anterior HOX genes in hindbrain during early embryogenesis,Deubiquitination,ESR-mediated signaling,HOTAIR Regulatory Pathway,Macrophage Classical Activation Signaling Pathway,Multiple Sclerosis Signaling Pathway,Myelination Signaling Pathway,Pulmonary Fibrosis Idiopathic Signaling Pathway,Transcriptional regulation by the AP-2 (TFAP2) family of transcription factors,VDR/RXR Activati…
hsa-let-7e-5p	let-7a-5p (and other miRNAs w/seed GAGGUAG)	4,370	TargetScan Mouse,TargetScan Human	High (predicted)	ZBTB16	ZBTB16	3,227	Class I MHC mediated antigen processing and presentation,Neddylation,RAR Activation
hsa-let-7e-5p	let-7a-5p (and other miRNAs w/seed GAGGUAG)	4,370	TargetScan Human	Moderate (predicted)	ZBTB8OS	ZBTB8OS	1,698
hsa-let-7e-5p	let-7a-5p (and other miRNAs w/seed GAGGUAG)	4,370	TargetScan Mouse	Moderate (predicted)	ZFP91	ZFP91	-1,442
hsa-let-7e-5p	let-7a-5p (and other miRNAs w/seed GAGGUAG)	4,370	TargetScan Human	Moderate (predicted)	ZNF362	ZNF362	1,710
hsa-let-7e-5p	let-7a-5p (and other miRNAs w/seed GAGGUAG)	4,370	TargetScan Human	Moderate (predicted)	ZNF432	ZNF432	-2,137	Generic Transcription Pathway
hsa-let-7e-5p	let-7a-5p (and other miRNAs w/seed GAGGUAG)	4,370	TargetScan Human	High (predicted)	ZNF451	ZNF451	-1,812
hsa-let-7e-5p	let-7a-5p (and other miRNAs w/seed GAGGUAG)	4,370	TargetScan Mouse	Moderate (predicted)	ZNF644	ZNF644	-1,871
hsa-let-7e-3p	let-7e-3p (miRNAs w/seed UAUACGG)	-5,181	TargetScan Human	Moderate (predicted)	ARHGEF10	ARHGEF10	-1,586	Breast Cancer Regulation by Stathmin1,G alpha (12/13) signalling events,Molecular Mechanisms of Cancer,p75 NTR receptor-mediated signalling,Pancreatic Secretion Signaling Pathway,Phospholipase C Signaling,Reelin Signaling in Neurons,RHO GTPase cycle,RHOGDI Signaling,Signaling by Rho Family GTPases,Thrombin Signaling
hsa-let-7e-3p	let-7e-3p (miRNAs w/seed UAUACGG)	-5,181	TargetScan Human	Moderate (predicted)	CCDC93	CCDC93	-1,773
hsa-let-7e-3p	let-7e-3p (miRNAs w/seed UAUACGG)	-5,181	TargetScan Mouse	Moderate (predicted)	CDV3	CDV3	-1,498
hsa-let-7e-3p	let-7e-3p (miRNAs w/seed UAUACGG)	-5,181	TargetScan Mouse	Moderate (predicted)	CEP135	CEP135	-1,718	Cilium Assembly,Mitotic G2-G2/M phases,Mitotic Prometaphase
hsa-let-7e-3p	let-7e-3p (miRNAs w/seed UAUACGG)	-5,181	TargetScan Human	Moderate (predicted)	CEP170	CEP170	-1,670
hsa-let-7e-3p	let-7e-3p (miRNAs w/seed UAUACGG)	-5,181	TargetScan Mouse	Moderate (predicted)	CERS6	CERS6	-1,778	Sphingolipid metabolism
hsa-let-7e-3p	let-7e-3p (miRNAs w/seed UAUACGG)	-5,181	TargetScan Mouse	Moderate (predicted)	CHD9	CHD9	-1,429	Activation of gene expression by SREBF (SREBP),BMAL1:CLOCK,NPAS2 activates circadian gene expression,Circadian Clock,Cytoprotection by HMOX1,Heme signaling,Mitochondrial biogenesis,Regulation of lipid metabolism by PPARalpha,RORA activates gene expression,Transcriptional regulation of white adipocyte differentiation
hsa-let-7e-3p	let-7e-3p (miRNAs w/seed UAUACGG)	-5,181	TargetScan Mouse	Moderate (predicted)	DAG1	DAG1	1,563	Agrin Interactions at Neuromuscular Junction,Dilated Cardiomyopathy Signaling Pathway,EGR2 and SOX10-mediated initiation of Schwann cell myelination,Extracellular matrix organization,Myelination Signaling Pathway,nNOS Signaling in Skeletal Muscle Cells,O-linked glycosylation,Signaling by ROBO receptors
hsa-let-7e-3p	let-7e-3p (miRNAs w/seed UAUACGG)	-5,181	TargetScan Mouse,TargetScan Human	Moderate (predicted)	EDEM3	EDEM3	-1,527
hsa-let-7e-3p	let-7e-3p (miRNAs w/seed UAUACGG)	-5,181	TargetScan Human	Moderate (predicted)	EDNRA	EDNRA	-1,658	BBSome Signaling Pathway,Breast Cancer Regulation by Stathmin1,Cardiac Hypertrophy Signaling (Enhanced),Class A/1 (Rhodopsin-like receptors),CREB Signaling in Neurons,Endothelin-1 Signaling,FAK Signaling,G alpha (q) signalling events,G-Protein Coupled Receptor Signaling,Hepatic Fibrosis / Hepatic Stellate Cell Activation,Hepatic Fibrosis Signaling Pathway,Molecular Mechanisms of Cancer,Ovarian Ca…
hsa-let-7e-3p	let-7e-3p (miRNAs w/seed UAUACGG)	-5,181	TargetScan Human	Moderate (predicted)	EPHA4	EPHA4	-2,056	Axonal Guidance Signaling,Cholecystokinin/Gastrin-mediated Signaling,EPH-Ephrin signaling,Ephrin A Signaling,Ephrin Receptor Signaling,IL-15 Production,Sperm Motility,Synaptogenesis Signaling Pathway
hsa-let-7e-3p	let-7e-3p (miRNAs w/seed UAUACGG)	-5,181	TargetScan Mouse	Moderate (predicted)	EREG	EREG	-3,900	Cargo recognition for clathrin-mediated endocytosis,Clathrin-mediated endocytosis,ERBB Signaling,Extra-nuclear estrogen signaling,Neuregulin Signaling,PIP3 activates AKT signaling,RAF/MAP kinase cascade,S100 Family Signaling Pathway,Signaling by EGFR,Signaling by ERBB2,Signaling by ERBB4,Signaling by PTK6
hsa-let-7e-3p	let-7e-3p (miRNAs w/seed UAUACGG)	-5,181	TargetScan Mouse	High (predicted)	FEM1C	FEM1C	-1,903	Neddylation
hsa-let-7e-3p	let-7e-3p (miRNAs w/seed UAUACGG)	-5,181	TargetScan Human	Moderate (predicted)	FRMD3	FRMD3	-4,874
hsa-let-7e-3p	let-7e-3p (miRNAs w/seed UAUACGG)	-5,181	TargetScan Human	High (predicted)	FUBP3	FUBP3	-1,661
hsa-let-7e-3p	let-7e-3p (miRNAs w/seed UAUACGG)	-5,181	TargetScan Human	Moderate (predicted)	GCH1	GCH1	-14,053	Dopamine Receptor Signaling,Ferroptosis Signaling Pathway,Metabolism of cofactors,Serotonin Receptor Signaling,Tetrahydrobiopterin Biosynthesis I,Tetrahydrobiopterin Biosynthesis II
hsa-let-7e-3p	let-7e-3p (miRNAs w/seed UAUACGG)	-5,181	TargetScan Human	Moderate (predicted)	GOLGA6L9	GOLGA6L9 (includes others)	-1,724
hsa-let-7e-3p	let-7e-3p (miRNAs w/seed UAUACGG)	-5,181	TargetScan Human	Moderate (predicted)	GSTK1	GSTK1	1,530	Apelin Adipocyte Signaling Pathway,Aryl Hydrocarbon Receptor Signaling,FXR/RXR Activation,Glutathione Redox Reactions I,Glutathione-mediated Detoxification,LPS/IL-1 Mediated Inhibition of RXR Function,Mitochondrial Dysfunction,NRF2-mediated Oxidative Stress Response,Peroxisomal protein import,Xenobiotic Metabolism AHR Signaling Pathway,Xenobiotic Metabolism CAR Signaling Pathway,Xenobiotic Metabo…
hsa-let-7e-3p	let-7e-3p (miRNAs w/seed UAUACGG)	-5,181	TargetScan Mouse	Moderate (predicted)	HMBOX1	HMBOX1	-1,851
hsa-let-7e-3p	let-7e-3p (miRNAs w/seed UAUACGG)	-5,181	TargetScan Mouse	Moderate (predicted)	KLF11	KLF11	-2,551	Insulin Secretion Signaling Pathway,Maturity Onset Diabetes of Young (MODY) Signaling
hsa-let-7e-3p	let-7e-3p (miRNAs w/seed UAUACGG)	-5,181	TargetScan Mouse	Moderate (predicted)	MAFG	MAFG	-1,894	Factors involved in megakaryocyte development and platelet production,FXR/RXR Activation,KEAP1-NFE2L2 pathway,NFE2L2 regulates pentose phosphate pathway genes,NRF2-mediated Oxidative Stress Response
hsa-let-7e-3p	let-7e-3p (miRNAs w/seed UAUACGG)	-5,181	TargetScan Mouse	Moderate (predicted)	MED1	MED1	-1,392	Activation of gene expression by SREBF (SREBP),Aryl Hydrocarbon Receptor Signaling,BMAL1:CLOCK,NPAS2 activates circadian gene expression,Circadian Clock,Cytoprotection by HMOX1,ESR-mediated signaling,Estrogen Receptor Signaling,Generic Transcription Pathway,Glucocorticoid Receptor Signaling,Heme signaling,Mitochondrial biogenesis,p53 Signaling,PPAR Signaling,PPARα/RXRα Activation,RAR Activation,R…
hsa-let-7e-3p	let-7e-3p (miRNAs w/seed UAUACGG)	-5,181	TargetScan Mouse	Moderate (predicted)	MEX3C	MEX3C	-1,837	Class I MHC mediated antigen processing and presentation
hsa-let-7e-3p	let-7e-3p (miRNAs w/seed UAUACGG)	-5,181	TargetScan Mouse	Moderate (predicted)	MRPL27	MRPL27	1,916	Mitochondrial translation
hsa-let-7e-3p	let-7e-3p (miRNAs w/seed UAUACGG)	-5,181	TargetScan Human	Moderate (predicted)	PALM2AKAP2	PALM2AKAP2	-1,510	cAMP-mediated signaling,Cardiac β-adrenergic Signaling,Protein Kinase A Signaling
hsa-let-7e-3p	let-7e-3p (miRNAs w/seed UAUACGG)	-5,181	TargetScan Mouse	Moderate (predicted)	PDK1	PDK1	-2,243	Cancer Drug Resistance by Drug Efflux,Cardiac Hypertrophy Signaling (Enhanced),Hepatic Fibrosis Signaling Pathway,HER-2 Signaling in Breast Cancer,Myelination Signaling Pathway,NUR77 Signaling in T Lymphocytes,Opioid Signaling Pathway,Reelin Signaling in Neurons,Senescence Pathway,Serotonin Receptor Signaling,Signaling by Retinoic Acid,Sirtuin Signaling Pathway,Systemic Lupus Erythematosus in T C…
hsa-let-7e-3p	let-7e-3p (miRNAs w/seed UAUACGG)	-5,181	TargetScan Mouse	Moderate (predicted)	POM121C	POM121/POM121C	-1,520	Cellular response to heat stress,Gene Silencing by RNA,Glucose metabolism,HER-2 Signaling in Breast Cancer,ISG15 antiviral mechanism,Metabolism of non-coding RNA,MicroRNA Biogenesis Signaling Pathway,Mitotic Metaphase and Anaphase,Mitotic Prophase,Processing of Capped Intron-Containing Pre-mRNA,SUMOylation of chromatin organization proteins,SUMOylation of DNA damage response and repair proteins,S…
hsa-let-7e-3p	let-7e-3p (miRNAs w/seed UAUACGG)	-5,181	TargetScan Human	Moderate (predicted)	RBM8A	RBM8A	1,469	Nonsense-Mediated Decay (NMD),Processing of Capped Intron-Containing Pre-mRNA,RNA Polymerase II Transcription,Spliceosomal Cycle
hsa-let-7e-3p	let-7e-3p (miRNAs w/seed UAUACGG)	-5,181	TargetScan Human	Moderate (predicted)	SMCHD1	SMCHD1	-1,816
hsa-let-7e-3p	let-7e-3p (miRNAs w/seed UAUACGG)	-5,181	TargetScan Mouse	Moderate (predicted)	SMURF2	SMURF2	-1,393	Beta-catenin independent WNT signaling,Class I MHC mediated antigen processing and presentation,Deubiquitination,Hedgehog 'on' state,Protein Ubiquitination Pathway,Role of Osteoblasts in Rheumatoid Arthritis Signaling Pathway,Signaling by BMP,Signaling by TGF-beta Receptor Complex,TCF dependent signaling in response to WNT,TGF-β Signaling,Transcriptional activity of SMAD2/SMAD3:SMAD4 heterotrimer…
hsa-let-7e-3p	let-7e-3p (miRNAs w/seed UAUACGG)	-5,181	TargetScan Human	Moderate (predicted)	TFRC	TFRC	-1,500	Cargo recognition for clathrin-mediated endocytosis,Clathrin-mediated endocytosis,Clathrin-mediated Endocytosis Signaling,Ferroptosis Signaling Pathway,Hepatic Fibrosis Signaling Pathway,Iron homeostasis signaling pathway,Iron uptake and transport,RHO GTPase cycle,trans-Golgi Network Vesicle Budding,Virus Entry via Endocytic Pathways
hsa-let-7e-3p	let-7e-3p (miRNAs w/seed UAUACGG)	-5,181	TargetScan Human	Moderate (predicted)	TMEM132B	TMEM132B	-3,712
hsa-let-7e-3p	let-7e-3p (miRNAs w/seed UAUACGG)	-5,181	TargetScan Human	Moderate (predicted)	WASL	WASL	-1,680	Actin Cytoskeleton Signaling,Actin Nucleation by ARP-WASP Complex,Axonal Guidance Signaling,CDC42 Signaling,Clathrin-mediated endocytosis,Clathrin-mediated Endocytosis Signaling,EPH-Ephrin signaling,Ephrin Receptor Signaling,FAK Signaling,Fcgamma receptor (FCGR) dependent phagocytosis,Germ Cell-Sertoli Cell Junction Signaling,Integrin Signaling,Leukocyte Extravasation Signaling,Metabolism of nitr…
hsa-let-7e-3p	let-7e-3p (miRNAs w/seed UAUACGG)	-5,181	TargetScan Human	Moderate (predicted)	ZDBF2	ZDBF2	-2,288
hsa-let-7f-2-3p	let-7f-2-3p (and other miRNAs w/seed UAUACAG)	-5,078	TargetScan Human	Moderate (predicted)	ACSL3	ACSL3	-1,478	Fatty Acid Activation,Fatty Acid β-oxidation I,Fatty acyl-CoA biosynthesis,Integration of energy metabolism,LPS/IL-1 Mediated Inhibition of RXR Function,Mitochondrial L-carnitine Shuttle Pathway,Stearate Biosynthesis I (Animals),Type II Diabetes Mellitus Signaling,γ-linolenate Biosynthesis II (Animals)
hsa-let-7f-2-3p	let-7f-2-3p (and other miRNAs w/seed UAUACAG)	-5,078	TargetScan Human	Moderate (predicted)	AKAP9	AKAP9	-1,868	cAMP-mediated signaling,Cardiac conduction,Cardiac β-adrenergic Signaling,Cilium Assembly,Mitotic G2-G2/M phases,Mitotic Prometaphase,Protein Kinase A Signaling
hsa-let-7f-2-3p	let-7f-2-3p (and other miRNAs w/seed UAUACAG)	-5,078	TargetScan Human	Moderate (predicted)	ANP32A	ANP32A	1,483	Granzyme A Signaling,Regulation of mRNA stability by proteins that bind AU-rich elements
hsa-let-7f-2-3p	let-7f-2-3p (and other miRNAs w/seed UAUACAG)	-5,078	TargetScan Human	Moderate (predicted)	AREG	AREG	-5,150	Cargo concentration in the ER,Cargo recognition for clathrin-mediated endocytosis,Clathrin-mediated endocytosis,COPII-mediated vesicle transport,ERBB Signaling,Extra-nuclear estrogen signaling,HER-2 Signaling in Breast Cancer,IL-33 Signaling Pathway,Neuregulin Signaling,PIP3 activates AKT signaling,Pulmonary Fibrosis Idiopathic Signaling Pathway,RAF/MAP kinase cascade,Role of Hypercytokinemia/hyp…
hsa-let-7f-2-3p	let-7f-2-3p (and other miRNAs w/seed UAUACAG)	-5,078	TargetScan Mouse,TargetScan Human	High (predicted),Moderate (predicted)	ARID4B	ARID4B	-2,090	DNA Methylation and Transcriptional Repression Signaling,NoRC negatively regulates rRNA expression
hsa-let-7f-2-3p	let-7f-2-3p (and other miRNAs w/seed UAUACAG)	-5,078	TargetScan Mouse	Moderate (predicted)	AZI2	AZI2	-1,546	NF-κB Signaling
hsa-let-7f-2-3p	let-7f-2-3p (and other miRNAs w/seed UAUACAG)	-5,078	TargetScan Human	Moderate (predicted)	BAZ1A	BAZ1A	-1,662
hsa-let-7f-2-3p	let-7f-2-3p (and other miRNAs w/seed UAUACAG)	-5,078	TargetScan Mouse	High (predicted)	C2orf68	C2orf68	1,743
hsa-let-7f-2-3p	let-7f-2-3p (and other miRNAs w/seed UAUACAG)	-5,078	TargetScan Mouse	Moderate (predicted)	CASP8AP2	CASP8AP2	-1,714	SUMOylation of transcription cofactors
hsa-let-7f-2-3p	let-7f-2-3p (and other miRNAs w/seed UAUACAG)	-5,078	TargetScan Human	Moderate (predicted)	CCDC186	CCDC186	-1,740
hsa-let-7f-2-3p	let-7f-2-3p (and other miRNAs w/seed UAUACAG)	-5,078	TargetScan Mouse	Moderate (predicted)	CD2AP	CD2AP	-1,645	Clathrin-mediated Endocytosis Signaling,Nephrin family interactions,Sertoli Cell-Germ Cell Junction Signaling Pathway (Enhanced)
hsa-let-7f-2-3p	let-7f-2-3p (and other miRNAs w/seed UAUACAG)	-5,078	TargetScan Mouse	Moderate (predicted)	CEP120	CEP120	-1,623
hsa-let-7f-2-3p	let-7f-2-3p (and other miRNAs w/seed UAUACAG)	-5,078	TargetScan Human	Moderate (predicted)	COG8	COG8	1,601	COPI-mediated anterograde transport,Intra-Golgi and retrograde Golgi-to-ER traffic
hsa-let-7f-2-3p	let-7f-2-3p (and other miRNAs w/seed UAUACAG)	-5,078	TargetScan Human	Moderate (predicted)	CSPP1	CSPP1	-2,027
hsa-let-7f-2-3p	let-7f-2-3p (and other miRNAs w/seed UAUACAG)	-5,078	TargetScan Mouse	Moderate (predicted)	CTHRC1	CTHRC1	1,631	PCP (Planar Cell Polarity) Pathway
hsa-let-7f-2-3p	let-7f-2-3p (and other miRNAs w/seed UAUACAG)	-5,078	TargetScan Mouse	Moderate (predicted)	CYP1A1	CYP1A1	-10,007	Acetone Degradation I (to Methylglyoxal),Arachidonic acid metabolism,Aryl Hydrocarbon Receptor Signaling,Bupropion Degradation,Estrogen Biosynthesis,Melatonin Degradation I,Nicotine Degradation II,Nicotine Degradation III,NRF2-mediated Oxidative Stress Response,Phase I - Functionalization of compounds,Regulation of lipid metabolism by PPARalpha,Superpathway of Melatonin Degradation,Xenobiotic Met…
hsa-let-7f-2-3p	let-7f-2-3p (and other miRNAs w/seed UAUACAG)	-5,078	TargetScan Human	Moderate (predicted)	DDX21	DDX21	-2,350	B-WICH complex positively regulates rRNA expression,Major pathway of rRNA processing in the nucleolus and cytosol
hsa-let-7f-2-3p	let-7f-2-3p (and other miRNAs w/seed UAUACAG)	-5,078	TargetScan Human	Moderate (predicted)	DNAJB9	DNAJB9	-5,003	Aldosterone Signaling in Epithelial Cells,NRF2-mediated Oxidative Stress Response,Protein Ubiquitination Pathway,Unfolded protein response,XBP1(S) activates chaperone genes
hsa-let-7f-2-3p	let-7f-2-3p (and other miRNAs w/seed UAUACAG)	-5,078	TargetScan Human	Moderate (predicted)	DUSP18	DUSP18	2,013	Protein Kinase A Signaling
hsa-let-7f-2-3p	let-7f-2-3p (and other miRNAs w/seed UAUACAG)	-5,078	TargetScan Mouse	High (predicted)	EDEM3	EDEM3	-1,527
hsa-let-7f-2-3p	let-7f-2-3p (and other miRNAs w/seed UAUACAG)	-5,078	TargetScan Human	High (predicted)	EDNRA	EDNRA	-1,658	BBSome Signaling Pathway,Breast Cancer Regulation by Stathmin1,Cardiac Hypertrophy Signaling (Enhanced),Class A/1 (Rhodopsin-like receptors),CREB Signaling in Neurons,Endothelin-1 Signaling,FAK Signaling,G alpha (q) signalling events,G-Protein Coupled Receptor Signaling,Hepatic Fibrosis / Hepatic Stellate Cell Activation,Hepatic Fibrosis Signaling Pathway,Molecular Mechanisms of Cancer,Ovarian Ca…
hsa-let-7f-2-3p	let-7f-2-3p (and other miRNAs w/seed UAUACAG)	-5,078	TargetScan Human	Moderate (predicted)	EIF4A2	EIF4A2	-1,618	Deadenylation-dependent mRNA decay,EIF2 Signaling,Eukaryotic Translation Initiation,Insulin Secretion Signaling Pathway,ISG15 antiviral mechanism,mTOR Signaling,Regulation of eIF4 and p70S6K Signaling,UFMylation Signaling Pathway
hsa-let-7f-2-3p	let-7f-2-3p (and other miRNAs w/seed UAUACAG)	-5,078	TargetScan Mouse	Moderate (predicted)	FAM3C	FAM3C	-1,633	Response to elevated platelet cytosolic Ca2+
hsa-let-7f-2-3p	let-7f-2-3p (and other miRNAs w/seed UAUACAG)	-5,078	TargetScan Human	Moderate (predicted)	FBXO34	FBXO34	-1,644
hsa-let-7f-2-3p	let-7f-2-3p (and other miRNAs w/seed UAUACAG)	-5,078	TargetScan Human	Moderate (predicted)	FGF18	FGF18	-5,227	Actin Cytoskeleton Signaling,Airway Pathology in Chronic Obstructive Pulmonary Disease,Bladder Cancer Signaling,Cardiac Hypertrophy Signaling (Enhanced),Clathrin-mediated Endocytosis Signaling,FGF Signaling,Osteoarthritis Pathway,PI3K Cascade,PIP3 activates AKT signaling,Pulmonary Fibrosis Idiopathic Signaling Pathway,RAF/MAP kinase cascade,Regulation of the Epithelial Mesenchymal Transition by G…
hsa-let-7f-2-3p	let-7f-2-3p (and other miRNAs w/seed UAUACAG)	-5,078	TargetScan Human	Moderate (predicted)	FLCN	FLCN	-1,581	Amino acids regulate mTORC1,CLEAR Signaling Pathway
hsa-let-7f-2-3p	let-7f-2-3p (and other miRNAs w/seed UAUACAG)	-5,078	TargetScan Human	Moderate (predicted)	GMCL1	GMCL1	-1,740
hsa-let-7f-2-3p	let-7f-2-3p (and other miRNAs w/seed UAUACAG)	-5,078	TargetScan Human	Moderate (predicted)	GNL3	GNL3	-1,750	Cell Cycle: G1/S Checkpoint Regulation,Major pathway of rRNA processing in the nucleolus and cytosol,p53 Signaling
hsa-let-7f-2-3p	let-7f-2-3p (and other miRNAs w/seed UAUACAG)	-5,078	TargetScan Human	Moderate (predicted)	HAS2	HAS2	2,460
hsa-let-7f-2-3p	let-7f-2-3p (and other miRNAs w/seed UAUACAG)	-5,078	TargetScan Mouse	Moderate (predicted)	HINT1	HINT1	1,639
hsa-let-7f-2-3p	let-7f-2-3p (and other miRNAs w/seed UAUACAG)	-5,078	TargetScan Human	Moderate (predicted)	HIPK3	HIPK3	-1,806
hsa-let-7f-2-3p	let-7f-2-3p (and other miRNAs w/seed UAUACAG)	-5,078	TargetScan Human	High (predicted)	HMGB3	HMGB3	1,562
hsa-let-7f-2-3p	let-7f-2-3p (and other miRNAs w/seed UAUACAG)	-5,078	TargetScan Mouse	Moderate (predicted)	HSPH1	HSPH1	-2,235	Aldosterone Signaling in Epithelial Cells,Binding and Uptake of Ligands by Scavenger Receptors,Cellular response to heat stress,Protein Ubiquitination Pathway,Unfolded protein response
hsa-let-7f-2-3p	let-7f-2-3p (and other miRNAs w/seed UAUACAG)	-5,078	TargetScan Human	High (predicted)	ID2	ID2	-2,387	Human Embryonic Stem Cell Pluripotency,Mouse Embryonic Stem Cell Pluripotency,Myelination Signaling Pathway,NGF-stimulated transcription,Regulation of the Epithelial Mesenchymal Transition by Growth Factors Pathway,Regulation of the Epithelial-Mesenchymal Transition Pathway
hsa-let-7f-2-3p	let-7f-2-3p (and other miRNAs w/seed UAUACAG)	-5,078	TargetScan Mouse,TargetScan Human	Moderate (predicted)	IER5	IER5	-1,785
hsa-let-7f-2-3p	let-7f-2-3p (and other miRNAs w/seed UAUACAG)	-5,078	TargetScan Mouse	Moderate (predicted)	ING1	ING1	-2,309	Senescence Pathway
hsa-let-7f-2-3p	let-7f-2-3p (and other miRNAs w/seed UAUACAG)	-5,078	TargetScan Human	High (predicted)	INO80D	INO80D	-1,829	Deubiquitination
hsa-let-7f-2-3p	let-7f-2-3p (and other miRNAs w/seed UAUACAG)	-5,078	TargetScan Mouse	Moderate (predicted)	KDM3A	KDM3A	-1,875	NR1H2 and NR1H3-mediated signaling
hsa-let-7f-2-3p	let-7f-2-3p (and other miRNAs w/seed UAUACAG)	-5,078	TargetScan Mouse,TargetScan Human	Moderate (predicted)	KMT2E	KMT2E	-1,598
hsa-let-7f-2-3p	let-7f-2-3p (and other miRNAs w/seed UAUACAG)	-5,078	TargetScan Mouse	Moderate (predicted)	LRIF1	LRIF1	-1,684
hsa-let-7f-2-3p	let-7f-2-3p (and other miRNAs w/seed UAUACAG)	-5,078	TargetScan Mouse	Moderate (predicted)	LRIG2	LRIG2	-1,800
hsa-let-7f-2-3p	let-7f-2-3p (and other miRNAs w/seed UAUACAG)	-5,078	TargetScan Human	Moderate (predicted)	LRRC17	LRRC17	1,906
hsa-let-7f-2-3p	let-7f-2-3p (and other miRNAs w/seed UAUACAG)	-5,078	TargetScan Human	Moderate (predicted)	LYSMD3	LYSMD3	-2,449
hsa-let-7f-2-3p	let-7f-2-3p (and other miRNAs w/seed UAUACAG)	-5,078	TargetScan Human	Moderate (predicted)	MAP1LC3B	MAP1LC3B	-1,479	Autophagy,Cachexia Signaling Pathway,CGAS-STING Signaling Pathway,FAT10 Signaling Pathway,KEAP1-NFE2L2 pathway,Macroautophagy,Microautophagy Signaling Pathway,Mitophagy,Pexophagy,Serotonin Receptor Signaling,Sirtuin Signaling Pathway,TBC/RABGAPs
hsa-let-7f-2-3p	let-7f-2-3p (and other miRNAs w/seed UAUACAG)	-5,078	TargetScan Human	Moderate (predicted)	MAP3K5	MAP3K5	-1,848	14-3-3-mediated Signaling,4-1BB Signaling in T Lymphocytes,Acute Phase Response Signaling,Apoptosis Signaling,B Cell Receptor Signaling,Cardiac Hypertrophy Signaling,Cardiac Hypertrophy Signaling (Enhanced),CD27 Signaling in Lymphocytes,Death Receptor Signaling,Endoplasmic Reticulum Stress Pathway,FGF Signaling,G-Protein Coupled Receptor Signaling,Gap Junction Signaling,Germ Cell-Sertoli Cell Jun…
hsa-let-7f-2-3p	let-7f-2-3p (and other miRNAs w/seed UAUACAG)	-5,078	TargetScan Mouse	Moderate (predicted)	MBD2	MBD2	-1,475	DNA Methylation and Transcriptional Repression Signaling,NoRC negatively regulates rRNA expression
hsa-let-7f-2-3p	let-7f-2-3p (and other miRNAs w/seed UAUACAG)	-5,078	TargetScan Mouse,TargetScan Human	Moderate (predicted)	MBNL1	MBNL1	-1,547
hsa-let-7f-2-3p	let-7f-2-3p (and other miRNAs w/seed UAUACAG)	-5,078	TargetScan Mouse,TargetScan Human	High (predicted),Moderate (predicted)	MBNL2	MBNL2	-1,847
hsa-let-7f-2-3p	let-7f-2-3p (and other miRNAs w/seed UAUACAG)	-5,078	TargetScan Mouse	Moderate (predicted)	MIS12	MIS12	-1,702	Cell Cycle Checkpoints,Kinetochore Metaphase Signaling Pathway,Mitotic Metaphase and Anaphase,Mitotic Prometaphase,RHO GTPases Activate Formins
hsa-let-7f-2-3p	let-7f-2-3p (and other miRNAs w/seed UAUACAG)	-5,078	TargetScan Mouse,TargetScan Human	Moderate (predicted)	MOSMO	MOSMO	-2,083
hsa-let-7f-2-3p	let-7f-2-3p (and other miRNAs w/seed UAUACAG)	-5,078	TargetScan Human	Moderate (predicted)	MRPL15	MRPL15	1,677	Mitochondrial translation
hsa-let-7f-2-3p	let-7f-2-3p (and other miRNAs w/seed UAUACAG)	-5,078	TargetScan Human	Moderate (predicted)	MRPL16	MRPL16	1,907	Mitochondrial translation
hsa-let-7f-2-3p	let-7f-2-3p (and other miRNAs w/seed UAUACAG)	-5,078	TargetScan Human	Moderate (predicted)	MRPL27	MRPL27	1,916	Mitochondrial translation
hsa-let-7f-2-3p	let-7f-2-3p (and other miRNAs w/seed UAUACAG)	-5,078	TargetScan Mouse	Moderate (predicted)	MYADM	MYADM	-1,446
hsa-let-7f-2-3p	let-7f-2-3p (and other miRNAs w/seed UAUACAG)	-5,078	TargetScan Human	Moderate (predicted)	NFKBIZ	NFKBIZ	-2,316	IL-17A Signaling in Fibroblasts,MSP-RON Signaling in Macrophages Pathway
hsa-let-7f-2-3p	let-7f-2-3p (and other miRNAs w/seed UAUACAG)	-5,078	TargetScan Human	Moderate (predicted)	NIPA1	NIPA1	-1,815	Miscellaneous transport and binding events
hsa-let-7f-2-3p	let-7f-2-3p (and other miRNAs w/seed UAUACAG)	-5,078	TargetScan Mouse,TargetScan Human	Moderate (predicted)	NREP	NREP	3,757
hsa-let-7f-2-3p	let-7f-2-3p (and other miRNAs w/seed UAUACAG)	-5,078	TargetScan Human	Moderate (predicted)	NSL1	NSL1	1,668	Cell Cycle Checkpoints,Kinetochore Metaphase Signaling Pathway,Mitotic Metaphase and Anaphase,Mitotic Prometaphase,RHO GTPases Activate Formins
hsa-let-7f-2-3p	let-7f-2-3p (and other miRNAs w/seed UAUACAG)	-5,078	TargetScan Mouse	Moderate (predicted)	NUTF2	NUTF2	1,598
hsa-let-7f-2-3p	let-7f-2-3p (and other miRNAs w/seed UAUACAG)	-5,078	TargetScan Human	Moderate (predicted)	OTUD1	OTUD1	-1,871	TNF signaling
hsa-let-7f-2-3p	let-7f-2-3p (and other miRNAs w/seed UAUACAG)	-5,078	TargetScan Mouse,TargetScan Human	Moderate (predicted)	PCM1	PCM1	-1,669	BBSome Signaling Pathway,Cilium Assembly,Mitotic G2-G2/M phases,Mitotic Prometaphase
hsa-let-7f-2-3p	let-7f-2-3p (and other miRNAs w/seed UAUACAG)	-5,078	TargetScan Human	Moderate (predicted)	PHF10	PHF10	-1,623	AMPK Signaling,Glucocorticoid Receptor Signaling,Hereditary Breast Cancer Signaling,RAR Activation,Ribonucleotide Reductase Signaling Pathway,Role of BRCA1 in DNA Damage Response
hsa-let-7f-2-3p	let-7f-2-3p (and other miRNAs w/seed UAUACAG)	-5,078	TargetScan Human	Moderate (predicted)	PLPP1	PLPP1	1,764	Protein Sorting Signaling Pathway,Sphingolipid metabolism,Triacylglycerol Biosynthesis
hsa-let-7f-2-3p	let-7f-2-3p (and other miRNAs w/seed UAUACAG)	-5,078	TargetScan Human	Moderate (predicted)	PMAIP1	PMAIP1	-4,649	Intrinsic Pathway for Apoptosis,Molecular Mechanisms of Cancer,MYC Mediated Apoptosis Signaling,p53 Signaling,Pulmonary Fibrosis Idiopathic Signaling Pathway,TP53 Regulates Transcription of Cell Death Genes
hsa-let-7f-2-3p	let-7f-2-3p (and other miRNAs w/seed UAUACAG)	-5,078	TargetScan Human	Moderate (predicted)	PNRC1	PNRC1	-3,046
hsa-let-7f-2-3p	let-7f-2-3p (and other miRNAs w/seed UAUACAG)	-5,078	TargetScan Human	Moderate (predicted)	POU2F1	POU2F1	-2,034	ESR-mediated signaling,GADD45 Signaling,IL-12 Signaling and Production in Macrophages,Interleukin-4 and Interleukin-13 signaling,PKCθ Signaling in T Lymphocytes,RNA polymerase II transcribes snRNA genes,RNA Polymerase III Transcription,Role of BRCA1 in DNA Damage Response
hsa-let-7f-2-3p	let-7f-2-3p (and other miRNAs w/seed UAUACAG)	-5,078	TargetScan Mouse,TargetScan Human	Moderate (predicted)	PPP4R2	PPP4R2	-1,528	HDR through Homologous Recombination (HRR) or Single Strand Annealing (SSA)
hsa-let-7f-2-3p	let-7f-2-3p (and other miRNAs w/seed UAUACAG)	-5,078	TargetScan Human	Moderate (predicted)	PTMS	PTMS	1,690
hsa-let-7f-2-3p	let-7f-2-3p (and other miRNAs w/seed UAUACAG)	-5,078	TargetScan Mouse,TargetScan Human	Moderate (predicted)	PUM2	PUM2	-1,511	Neddylation
hsa-let-7f-2-3p	let-7f-2-3p (and other miRNAs w/seed UAUACAG)	-5,078	TargetScan Human	Moderate (predicted)	QKI	QKI	-1,716	MicroRNA Biogenesis Signaling Pathway
hsa-let-7f-2-3p	let-7f-2-3p (and other miRNAs w/seed UAUACAG)	-5,078	TargetScan Human	Moderate (predicted)	RASSF8	RASSF8	-2,193
hsa-let-7f-2-3p	let-7f-2-3p (and other miRNAs w/seed UAUACAG)	-5,078	TargetScan Human	Moderate (predicted)	REL	REL	-2,307	4-1BB Signaling in T Lymphocytes,Activation of IRF by Cytosolic Pattern Recognition Receptors,Acute Myeloid Leukemia Signaling,Acute Phase Response Signaling,Adrenomedullin signaling pathway,Altered T Cell and B Cell Signaling in Rheumatoid Arthritis,Androgen Signaling,Angiopoietin Signaling,Antioxidant Action of Vitamin C,Apelin Endothelial Signaling Pathway,Apelin Pancreas Signaling Pathway,Apo…
hsa-let-7f-2-3p	let-7f-2-3p (and other miRNAs w/seed UAUACAG)	-5,078	TargetScan Mouse	Moderate (predicted)	REV3L	REV3L	-2,015	DNA Damage Bypass
hsa-let-7f-2-3p	let-7f-2-3p (and other miRNAs w/seed UAUACAG)	-5,078	TargetScan Human	Moderate (predicted)	RGPD6	RGPD4 (includes others)	-3,126
hsa-let-7f-2-3p	let-7f-2-3p (and other miRNAs w/seed UAUACAG)	-5,078	TargetScan Mouse	Moderate (predicted)	RIPK2	RIPK2	-1,687	Autophagy,Deubiquitination,IL-12 Signaling and Production in Macrophages,Interleukin-1 family signaling,MAP kinase activation,NLR signaling pathways,NOD1/2 Signaling Pathway,p75 NTR receptor-mediated signalling,Role of Pattern Recognition Receptors in Recognition of Bacteria and Viruses,TAK1-dependent IKK and NF-kappa-B activation,TCR signaling
hsa-let-7f-2-3p	let-7f-2-3p (and other miRNAs w/seed UAUACAG)	-5,078	TargetScan Mouse,TargetScan Human	Moderate (predicted)	RRAS	RRAS	1,905	14-3-3-mediated Signaling,Actin Cytoskeleton Signaling,Actin Nucleation by ARP-WASP Complex,Acute Myeloid Leukemia Signaling,Acute Phase Response Signaling,Adrenomedullin signaling pathway,Agrin Interactions at Neuromuscular Junction,Angiopoietin Signaling,Antiproliferative Role of Somatostatin Receptor 2,Apelin Endothelial Signaling Pathway,Apoptosis Signaling,Autism Signaling Pathway,Axonal Gui…
hsa-let-7f-2-3p	let-7f-2-3p (and other miRNAs w/seed UAUACAG)	-5,078	TargetScan Human	High (predicted)	RUVBL2	RUVBL2	1,550	Oxidized GTP and dGTP Detoxification,WNT/β-catenin Signaling
hsa-let-7f-2-3p	let-7f-2-3p (and other miRNAs w/seed UAUACAG)	-5,078	TargetScan Mouse	Moderate (predicted)	SCAF4	SCAF4	-1,683
hsa-let-7f-2-3p	let-7f-2-3p (and other miRNAs w/seed UAUACAG)	-5,078	TargetScan Human	Moderate (predicted)	SCHIP1	SCHIP1	3,693	GP6 Signaling Pathway
hsa-let-7f-2-3p	let-7f-2-3p (and other miRNAs w/seed UAUACAG)	-5,078	TargetScan Mouse,TargetScan Human	Moderate (predicted)	SEC24D	SEC24D	-1,539	Cargo concentration in the ER,Class I MHC mediated antigen processing and presentation,COPII-mediated vesicle transport,MHC class II antigen presentation,Microautophagy Signaling Pathway,Protein Sorting Signaling Pathway,Regulation of cholesterol biosynthesis by SREBP (SREBF)
hsa-let-7f-2-3p	let-7f-2-3p (and other miRNAs w/seed UAUACAG)	-5,078	TargetScan Mouse,TargetScan Human	Moderate (predicted)	SFPQ	SFPQ	-1,777	Signaling by PTK6
hsa-let-7f-2-3p	let-7f-2-3p (and other miRNAs w/seed UAUACAG)	-5,078	TargetScan Human	Moderate (predicted)	SLC19A2	SLC19A2	-2,598	Metabolism of water-soluble vitamins and cofactors
hsa-let-7f-2-3p	let-7f-2-3p (and other miRNAs w/seed UAUACAG)	-5,078	TargetScan Mouse	Moderate (predicted)	SLC5A3	SLC5A3	-3,576	Transport of bile salts and organic acids, metal ions and amine compounds
hsa-let-7f-2-3p	let-7f-2-3p (and other miRNAs w/seed UAUACAG)	-5,078	TargetScan Mouse	Moderate (predicted)	SMC4	SMC4	-1,820	Mitotic Prometaphase,Mitotic Prophase
hsa-let-7f-2-3p	let-7f-2-3p (and other miRNAs w/seed UAUACAG)	-5,078	TargetScan Mouse	Moderate (predicted)	SMURF2	SMURF2	-1,393	Beta-catenin independent WNT signaling,Class I MHC mediated antigen processing and presentation,Deubiquitination,Hedgehog 'on' state,Protein Ubiquitination Pathway,Role of Osteoblasts in Rheumatoid Arthritis Signaling Pathway,Signaling by BMP,Signaling by TGF-beta Receptor Complex,TCF dependent signaling in response to WNT,TGF-β Signaling,Transcriptional activity of SMAD2/SMAD3:SMAD4 heterotrimer…
hsa-let-7f-2-3p	let-7f-2-3p (and other miRNAs w/seed UAUACAG)	-5,078	TargetScan Human	High (predicted)	SNRNP25	SNRNP25	1,777	Processing of Capped Intron-Containing Pre-mRNA,Systemic Lupus Erythematosus Signaling
hsa-let-7f-2-3p	let-7f-2-3p (and other miRNAs w/seed UAUACAG)	-5,078	TargetScan Human	Moderate (predicted)	SNRNP40	SNRNP40	1,854	Processing of Capped Intron-Containing Pre-mRNA,Systemic Lupus Erythematosus Signaling
hsa-let-7f-2-3p	let-7f-2-3p (and other miRNAs w/seed UAUACAG)	-5,078	TargetScan Human	Moderate (predicted)	SRSF11	SRSF11	-1,668	Processing of Capped Intron-Containing Pre-mRNA,RNA Polymerase II Transcription
hsa-let-7f-2-3p	let-7f-2-3p (and other miRNAs w/seed UAUACAG)	-5,078	TargetScan Human	Moderate (predicted)	TFRC	TFRC	-1,500	Cargo recognition for clathrin-mediated endocytosis,Clathrin-mediated endocytosis,Clathrin-mediated Endocytosis Signaling,Ferroptosis Signaling Pathway,Hepatic Fibrosis Signaling Pathway,Iron homeostasis signaling pathway,Iron uptake and transport,RHO GTPase cycle,trans-Golgi Network Vesicle Budding,Virus Entry via Endocytic Pathways
hsa-let-7f-2-3p	let-7f-2-3p (and other miRNAs w/seed UAUACAG)	-5,078	TargetScan Mouse,TargetScan Human	Moderate (predicted)	TOB1	TOB1	-2,545	Antiproliferative Role of TOB in T Cell Signaling,Regulation of IL-2 Expression in Activated and Anergic T Lymphocytes
hsa-let-7f-2-3p	let-7f-2-3p (and other miRNAs w/seed UAUACAG)	-5,078	TargetScan Mouse	Moderate (predicted)	TSC22D3	TSC22D3	2,240	Glucocorticoid Receptor Signaling,Ion channel transport,Macrophage Alternative Activation Signaling Pathway
hsa-let-7f-2-3p	let-7f-2-3p (and other miRNAs w/seed UAUACAG)	-5,078	TargetScan Mouse	Moderate (predicted)	TTC4	TTC4	1,990
hsa-let-7f-2-3p	let-7f-2-3p (and other miRNAs w/seed UAUACAG)	-5,078	TargetScan Mouse	Moderate (predicted)	TTI2	TTI2	1,915
hsa-let-7f-2-3p	let-7f-2-3p (and other miRNAs w/seed UAUACAG)	-5,078	TargetScan Mouse,TargetScan Human	High (predicted),Moderate (predicted)	TUT4	TUT4	-1,670	Deadenylation-dependent mRNA decay,MicroRNA Biogenesis Signaling Pathway
hsa-let-7f-2-3p	let-7f-2-3p (and other miRNAs w/seed UAUACAG)	-5,078	TargetScan Human	Moderate (predicted)	TVP23B	TVP23B	-1,579
hsa-let-7f-2-3p	let-7f-2-3p (and other miRNAs w/seed UAUACAG)	-5,078	TargetScan Human	High (predicted)	ULBP1	ULBP1	-4,591	Immunoregulatory interactions between a Lymphoid and a non-Lymphoid cell,Natural Killer Cell Signaling
hsa-let-7f-2-3p	let-7f-2-3p (and other miRNAs w/seed UAUACAG)	-5,078	TargetScan Mouse,TargetScan Human	Moderate (predicted)	USP25	USP25	-1,812	Deubiquitination,Protein Ubiquitination Pathway
hsa-let-7f-2-3p	let-7f-2-3p (and other miRNAs w/seed UAUACAG)	-5,078	TargetScan Mouse	Moderate (predicted)	USP32	USP32	-1,511	Protein Ubiquitination Pathway
hsa-let-7f-2-3p	let-7f-2-3p (and other miRNAs w/seed UAUACAG)	-5,078	TargetScan Mouse	Moderate (predicted)	USP53	USP53	-1,839	Protein Ubiquitination Pathway
hsa-let-7f-2-3p	let-7f-2-3p (and other miRNAs w/seed UAUACAG)	-5,078	TargetScan Mouse	Moderate (predicted)	XIAP	XIAP	-1,947	Amyotrophic Lateral Sclerosis Signaling,Apoptosis Signaling,BMP signaling pathway,Chronic Myeloid Leukemia Signaling,Death Receptor Signaling,EIF2 Signaling,Erythropoietin Signaling Pathway,HER-2 Signaling in Breast Cancer,HOTAIR Regulatory Pathway,Induction of Apoptosis by HIV1,Intrinsic Pathway for Apoptosis,ISGylation Signaling Pathway,Molecular Mechanisms of Cancer,Mouse Embryonic Stem Cell P…
hsa-let-7f-2-3p	let-7f-2-3p (and other miRNAs w/seed UAUACAG)	-5,078	TargetScan Human	Moderate (predicted)	XPOT	XPOT	-1,799
hsa-let-7f-2-3p	let-7f-2-3p (and other miRNAs w/seed UAUACAG)	-5,078	TargetScan Human	Moderate (predicted)	ZNF639	ZNF639	-1,770
hsa-let-7f-2-3p	let-7f-2-3p (and other miRNAs w/seed UAUACAG)	-5,078	TargetScan Mouse	Moderate (predicted)	ZNF804A	ZNF804A	-3,246
hsa-let-7i-3p	let-7i-3p (miRNAs w/seed UGCGCAA)	-41,970	TargetScan Mouse	Moderate (predicted)	ABL2	ABL2	-2,808	FLT3 Signaling,IL-15 Production,PDGF Signaling,RHO GTPase cycle,RHOA Signaling,Signaling by ROBO receptors,Sperm Motility
hsa-let-7i-3p	let-7i-3p (miRNAs w/seed UGCGCAA)	-41,970	TargetScan Mouse,TargetScan Human	High (predicted)	ACTB	ACTB	1,756	ABRA Signaling Pathway,Actin Cytoskeleton Signaling,Agranulocyte Adhesion and Diapedesis,Agrin Interactions at Neuromuscular Junction,AMPK Signaling,B-WICH complex positively regulates rRNA expression,Caveolar-mediated Endocytosis Signaling,Cell junction organization,Cellular Effects of Sildenafil (Viagra),Clathrin-mediated endocytosis,Clathrin-mediated Endocytosis Signaling,Crosstalk between Den…
hsa-let-7i-3p	let-7i-3p (miRNAs w/seed UGCGCAA)	-41,970	TargetScan Human	Moderate (predicted)	AGO3	AGO3	-1,635	Beta-catenin independent WNT signaling,Cachexia Signaling Pathway,CSDE1 Signaling Pathway,EIF2 Signaling,ESR-mediated signaling,Gene Silencing by RNA,HOTAIR Regulatory Pathway,Inhibition of ARE-Mediated mRNA Degradation Pathway,Insulin Secretion Signaling Pathway,MAPK6/MAPK4 signaling,MicroRNA Biogenesis Signaling Pathway,NR1H2 and NR1H3-mediated signaling,Oncogene Induced Senescence,Oxidative St…
hsa-let-7i-3p	let-7i-3p (miRNAs w/seed UGCGCAA)	-41,970	TargetScan Human	High (predicted)	AHCTF1	AHCTF1	-1,644	Cell Cycle Checkpoints,HER-2 Signaling in Breast Cancer,MicroRNA Biogenesis Signaling Pathway,Mitotic Metaphase and Anaphase,Mitotic Prometaphase,RHO GTPases Activate Formins
hsa-let-7i-3p	let-7i-3p (miRNAs w/seed UGCGCAA)	-41,970	TargetScan Mouse	Moderate (predicted)	ANKRD12	ANKRD12	-3,476
hsa-let-7i-3p	let-7i-3p (miRNAs w/seed UGCGCAA)	-41,970	TargetScan Human	Moderate (predicted)	ATP2A2	ATP2A2	-1,777	Apelin Cardiomyocyte Signaling Pathway,Calcium Signaling,Calcium Transport I,Calcium-induced T Lymphocyte Apoptosis,Cardiac conduction,Cardiac Hypertrophy Signaling (Enhanced),Cardiac β-adrenergic Signaling,Dilated Cardiomyopathy Signaling Pathway,Dopamine-DARPP32 Feedback in cAMP Signaling,Eicosanoid Signaling,Ion channel transport,NAFLD Signaling Pathway,Nitric Oxide Signaling in the Cardiovasc…
hsa-let-7i-3p	let-7i-3p (miRNAs w/seed UGCGCAA)	-41,970	TargetScan Human	Moderate (predicted)	C8orf82	C8orf82	1,571
hsa-let-7i-3p	let-7i-3p (miRNAs w/seed UGCGCAA)	-41,970	TargetScan Human	High (predicted)	CDK5R1	CDK5R1	-7,469	Amyloid Processing,CDK5 Signaling,Huntington's Disease Signaling,Neuregulin Signaling,NGF-stimulated transcription,RAC Signaling,Reelin Signaling in Neurons,Regulation of TP53 Activity through Phosphorylation,Semaphorin interactions,Signaling by NTRK2 (TRKB),Transcriptional Regulation by NPAS4
hsa-let-7i-3p	let-7i-3p (miRNAs w/seed UGCGCAA)	-41,970	TargetScan Human	High (predicted)	CDR2	CDR2	-2,238
hsa-let-7i-3p	let-7i-3p (miRNAs w/seed UGCGCAA)	-41,970	TargetScan Mouse	Moderate (predicted)	CDV3	CDV3	-1,498
hsa-let-7i-3p	let-7i-3p (miRNAs w/seed UGCGCAA)	-41,970	TargetScan Mouse	Moderate (predicted)	CREB5	CREB5	-3,361	Acetylcholine Receptor Signaling Pathway,AMPK Signaling,ATM Signaling,Autophagy,B Cell Receptor Signaling,Breast Cancer Regulation by Stathmin1,Calcium Signaling,cAMP-mediated signaling,Circadian Rhythm Signaling,CLEAR Signaling Pathway,Corticotropin Releasing Hormone Signaling,CREB Signaling in Neurons,Dendritic Cell Maturation,Docosahexaenoic Acid (DHA) Signaling,Dopamine-DARPP32 Feedback in cA…
hsa-let-7i-3p	let-7i-3p (miRNAs w/seed UGCGCAA)	-41,970	TargetScan Mouse	Moderate (predicted)	CRY1	CRY1	-3,132	Circadian Clock,Circadian Rhythm Signaling
hsa-let-7i-3p	let-7i-3p (miRNAs w/seed UGCGCAA)	-41,970	TargetScan Mouse	Moderate (predicted)	DHCR24	DHCR24	1,434	Cholesterol biosynthesis,Cholesterol Biosynthesis I,Cholesterol Biosynthesis II (via 24,25-dihydrolanosterol),Cholesterol Biosynthesis III (via Desmosterol),DHCR24 Signaling Pathway,Senescence Pathway,Stearate Biosynthesis I (Animals),Superpathway of Cholesterol Biosynthesis
hsa-let-7i-3p	let-7i-3p (miRNAs w/seed UGCGCAA)	-41,970	TargetScan Human	Moderate (predicted)	DLG1	DLG1	-1,621	Activation of kainate receptors upon glutamate binding,Activation of NMDA receptors and postsynaptic events,Assembly and cell surface presentation of NMDA receptors,Cardiac Hypertrophy Signaling (Enhanced),Gap Junction Signaling,Glutamate binding, activation of AMPA receptors and synaptic plasticity,HIPPO signaling,L1CAM interactions,RAF/MAP kinase cascade,Sertoli Cell-Sertoli Cell Junction Signa…
hsa-let-7i-3p	let-7i-3p (miRNAs w/seed UGCGCAA)	-41,970	TargetScan Mouse	Moderate (predicted)	EFNB2	EFNB2	-2,806	Axonal Guidance Signaling,EPH-Ephrin signaling,Ephrin B Signaling,Ephrin Receptor Signaling,FAK Signaling,Pulmonary Fibrosis Idiopathic Signaling Pathway,Synaptogenesis Signaling Pathway
hsa-let-7i-3p	let-7i-3p (miRNAs w/seed UGCGCAA)	-41,970	TargetScan Mouse	Moderate (predicted)	EHBP1	EHBP1	-1,518
hsa-let-7i-3p	let-7i-3p (miRNAs w/seed UGCGCAA)	-41,970	TargetScan Human	Moderate (predicted)	EIF3A	EIF3A	-1,790	EIF2 Signaling,Eukaryotic Translation Initiation,mTOR Signaling,Regulation of eIF4 and p70S6K Signaling
hsa-let-7i-3p	let-7i-3p (miRNAs w/seed UGCGCAA)	-41,970	TargetScan Human	Moderate (predicted)	GPX1	GPX1	1,661	Amyotrophic Lateral Sclerosis Signaling,Apelin Adipocyte Signaling Pathway,Arachidonic acid metabolism,Detoxification of Reactive Oxygen Species,Glutathione Redox Reactions I,Mitochondrial Dysfunction
hsa-let-7i-3p	let-7i-3p (miRNAs w/seed UGCGCAA)	-41,970	TargetScan Mouse	Moderate (predicted)	HSP90AA1	HSP90AA1	-1,516	Aggrephagy,Aldosterone Signaling in Epithelial Cells,Androgen Signaling,Aryl Hydrocarbon Receptor Signaling,BAG2 Signaling Pathway,Binding and Uptake of Ligands by Scavenger Receptors,Cachexia Signaling Pathway,Cellular response to heat stress,Chaperone Mediated Autophagy,Chaperone Mediated Autophagy Signaling Pathway,Chronic Myeloid Leukemia Signaling,Cilium Assembly,DDX58/IFIH1-mediated inducti…
hsa-let-7i-3p	let-7i-3p (miRNAs w/seed UGCGCAA)	-41,970	TargetScan Human	Moderate (predicted)	IKBKG	IKBKG	1,602	4-1BB Signaling in T Lymphocytes,Activation of IRF by Cytosolic Pattern Recognition Receptors,Activin Inhibin Signaling Pathway,Acute Phase Response Signaling,Angiopoietin Signaling,Antioxidant Action of Vitamin C,Apoptosis Signaling,April Mediated Signaling,B Cell Activating Factor Signaling,B Cell Receptor Signaling,C-type lectin receptors (CLRs),Cachexia Signaling Pathway,Cardiac Hypertrophy S…
hsa-let-7i-3p	let-7i-3p (miRNAs w/seed UGCGCAA)	-41,970	TargetScan Human	Moderate (predicted)	KLHL15	KLHL15	-4,351
hsa-let-7i-3p	let-7i-3p (miRNAs w/seed UGCGCAA)	-41,970	TargetScan Mouse	High (predicted)	LRRC56	LRRC56	-3,641
hsa-let-7i-3p	let-7i-3p (miRNAs w/seed UGCGCAA)	-41,970	TargetScan Mouse	High (predicted)	MAFF	MAFF	-2,444	Factors involved in megakaryocyte development and platelet production,NRF2-mediated Oxidative Stress Response
hsa-let-7i-3p	let-7i-3p (miRNAs w/seed UGCGCAA)	-41,970	TargetScan Mouse	Moderate (predicted)	NFKB1	NFKB1	-1,726	4-1BB Signaling in T Lymphocytes,Acetylcholine Receptor Signaling Pathway,Activation of IRF by Cytosolic Pattern Recognition Receptors,Activin Inhibin Signaling Pathway,Acute Myeloid Leukemia Signaling,Acute Phase Response Signaling,Adrenomedullin signaling pathway,Altered T Cell and B Cell Signaling in Rheumatoid Arthritis,Androgen Signaling,Angiopoietin Signaling,Antioxidant Action of Vitamin C…
hsa-let-7i-3p	let-7i-3p (miRNAs w/seed UGCGCAA)	-41,970	TargetScan Mouse	Moderate (predicted)	NR2C2	NR2C2	-1,921	Generic Transcription Pathway,PPARα/RXRα Activation
hsa-let-7i-3p	let-7i-3p (miRNAs w/seed UGCGCAA)	-41,970	TargetScan Human	Moderate (predicted)	NUP58	NUP58	-2,010	Cellular response to heat stress,Gene Silencing by RNA,Glucose metabolism,HER-2 Signaling in Breast Cancer,ISG15 antiviral mechanism,Metabolism of non-coding RNA,MicroRNA Biogenesis Signaling Pathway,Mitotic Metaphase and Anaphase,Mitotic Prophase,Processing of Capped Intron-Containing Pre-mRNA,SUMOylation of chromatin organization proteins,SUMOylation of DNA damage response and repair proteins,S…
hsa-let-7i-3p	let-7i-3p (miRNAs w/seed UGCGCAA)	-41,970	TargetScan Mouse	Moderate (predicted)	PANK3	PANK3	-1,603
hsa-let-7i-3p	let-7i-3p (miRNAs w/seed UGCGCAA)	-41,970	TargetScan Mouse	Moderate (predicted)	PER2	PER2	-3,303	Adipogenesis pathway,Circadian Clock,Circadian Rhythm Signaling,Sleep NREM Signaling Pathway
hsa-let-7i-3p	let-7i-3p (miRNAs w/seed UGCGCAA)	-41,970	TargetScan Mouse	Moderate (predicted)	PPP1R13B	PPP1R13B	-2,704	3-phosphoinositide Biosynthesis,3-phosphoinositide Degradation,D-myo-inositol (1,4,5,6)-Tetrakisphosphate Biosynthesis,D-myo-inositol (3,4,5,6)-tetrakisphosphate Biosynthesis,D-myo-inositol-5-phosphate Metabolism,Intrinsic Pathway for Apoptosis,p53 Signaling,Regulation of TP53 Activity through Association with Co-factors,Superpathway of Inositol Phosphate Compounds,TP53 Regulates Transcription of…
hsa-let-7i-3p	let-7i-3p (miRNAs w/seed UGCGCAA)	-41,970	TargetScan Human	Moderate (predicted)	PTPRK	PTPRK	-1,575	Protein Kinase A Signaling,Signaling by EGFR
hsa-let-7i-3p	let-7i-3p (miRNAs w/seed UGCGCAA)	-41,970	TargetScan Human	Moderate (predicted)	RYBP	RYBP	-1,942	Transcriptional Regulation by E2F6,Transcriptional regulation by RUNX1
hsa-let-7i-3p	let-7i-3p (miRNAs w/seed UGCGCAA)	-41,970	TargetScan Human	Moderate (predicted)	SEMA6D	SEMA6D	-2,266	Axonal Guidance Signaling,Semaphorin interactions,Semaphorin Neuronal Repulsive Signaling Pathway
hsa-let-7i-3p	let-7i-3p (miRNAs w/seed UGCGCAA)	-41,970	TargetScan Mouse	Moderate (predicted)	SHANK2	SHANK2	-2,958	Axonal Guidance Signaling,Glutaminergic Receptor Signaling Pathway (Enhanced),Neurexins and neuroligins
hsa-let-7i-3p	let-7i-3p (miRNAs w/seed UGCGCAA)	-41,970	TargetScan Mouse	Moderate (predicted)	SMCR8	SMCR8	-1,628
hsa-let-7i-3p	let-7i-3p (miRNAs w/seed UGCGCAA)	-41,970	TargetScan Mouse	Moderate (predicted)	SOX12	SOX12	1,469	WNT/β-catenin Signaling
hsa-let-7i-3p	let-7i-3p (miRNAs w/seed UGCGCAA)	-41,970	TargetScan Mouse	Moderate (predicted)	SPATC1L	SPATC1L	1,713
hsa-let-7i-3p	let-7i-3p (miRNAs w/seed UGCGCAA)	-41,970	TargetScan Human	Moderate (predicted)	SSTR1	SSTR1	-2,500	BBSome Signaling Pathway,Breast Cancer Regulation by Stathmin1,Class A/1 (Rhodopsin-like receptors),CREB Signaling in Neurons,FAK Signaling,G alpha (i) signalling events,G-Protein Coupled Receptor Signaling,Molecular Mechanisms of Cancer,Phagosome Formation,S100 Family Signaling Pathway
hsa-let-7i-3p	let-7i-3p (miRNAs w/seed UGCGCAA)	-41,970	TargetScan Mouse,TargetScan Human	Moderate (predicted)	STAG2	STAG2	-1,588	ESR-mediated signaling,Kinetochore Metaphase Signaling Pathway,Meiotic synapsis,Mitotic Metaphase and Anaphase,Mitotic Prometaphase,Mitotic Roles of Polo-Like Kinase,Mitotic Telophase/Cytokinesis,S Phase,SUMOylation of DNA damage response and repair proteins
hsa-let-7i-3p	let-7i-3p (miRNAs w/seed UGCGCAA)	-41,970	TargetScan Mouse	Moderate (predicted)	STK39	STK39	-1,625	Pancreatic Secretion Signaling Pathway,WNK Renal Signaling Pathway
hsa-let-7i-3p	let-7i-3p (miRNAs w/seed UGCGCAA)	-41,970	TargetScan Human	Moderate (predicted)	TENT4B	TENT4B	-1,740
hsa-let-7i-3p	let-7i-3p (miRNAs w/seed UGCGCAA)	-41,970	TargetScan Mouse	High (predicted)	TET3	TET3	-1,815	DNA Methylation and Transcriptional Repression Signaling
hsa-let-7i-3p	let-7i-3p (miRNAs w/seed UGCGCAA)	-41,970	TargetScan Mouse	Moderate (predicted)	TRPM7	TRPM7	-1,789	Hepatic Fibrosis Signaling Pathway,Ion channel transport,Necroptosis Signaling Pathway
hsa-let-7i-3p	let-7i-3p (miRNAs w/seed UGCGCAA)	-41,970	TargetScan Human	Moderate (predicted)	TUBB6	TUBB6	1,437	14-3-3-mediated Signaling,Activation of NMDA receptors and postsynaptic events,Aggrephagy,Assembly and cell surface presentation of NMDA receptors,Axonal Guidance Signaling,Breast Cancer Regulation by Stathmin1,Carboxyterminal post-translational modifications of tubulin,Cilium Assembly,COPI-mediated anterograde transport,Coronavirus Replication Pathway,Gap Junction Signaling,Gap junction traffick…
hsa-let-7i-3p	let-7i-3p (miRNAs w/seed UGCGCAA)	-41,970	TargetScan Mouse,TargetScan Human	Moderate (predicted)	WDR26	WDR26	-1,584
hsa-let-7i-3p	let-7i-3p (miRNAs w/seed UGCGCAA)	-41,970	TargetScan Mouse	Moderate (predicted)	ZBTB20	ZBTB20	-1,998
hsa-let-7i-3p	let-7i-3p (miRNAs w/seed UGCGCAA)	-41,970	TargetScan Mouse	Moderate (predicted)	ZNF316	ZNF316	-1,901
hsa-miR-206	miR-1-3p (and other miRNAs w/seed GGAAUGU)	-4,464	TargetScan Human	Moderate (predicted)	ABHD3	ABHD3	-2,090	Antioxidant Action of Vitamin C,Atherosclerosis Signaling,Docosahexaenoic Acid (DHA) Signaling,Eicosanoid Signaling,Endothelin-1 Signaling,Glutaminergic Receptor Signaling Pathway (Enhanced),Glycerophospholipid biosynthesis,Neurovascular Coupling Signaling Pathway,Neutrophil Extracellular Trap Signaling Pathway,Oxytocin in Brain Signaling Pathway,Phagosome Formation,Phospholipases,Role of MAPK Si…
hsa-miR-206	miR-1-3p (and other miRNAs w/seed GGAAUGU)	-4,464	TargetScan Human	Moderate (predicted)	ACTB	ACTB	1,756	ABRA Signaling Pathway,Actin Cytoskeleton Signaling,Agranulocyte Adhesion and Diapedesis,Agrin Interactions at Neuromuscular Junction,AMPK Signaling,B-WICH complex positively regulates rRNA expression,Caveolar-mediated Endocytosis Signaling,Cell junction organization,Cellular Effects of Sildenafil (Viagra),Clathrin-mediated endocytosis,Clathrin-mediated Endocytosis Signaling,Crosstalk between Den…
hsa-miR-206	miR-1-3p (and other miRNAs w/seed GGAAUGU)	-4,464	TargetScan Mouse	Moderate (predicted)	AFDN	AFDN	-1,689	Cell junction organization,Epithelial Adherens Junction Signaling,Germ Cell-Sertoli Cell Junction Signaling,Leukocyte Extravasation Signaling,Reelin Signaling in Neurons,Sertoli Cell-Germ Cell Junction Signaling Pathway (Enhanced),Sertoli Cell-Sertoli Cell Junction Signaling,Synaptogenesis Signaling Pathway,Tight Junction Signaling
hsa-miR-206	miR-1-3p (and other miRNAs w/seed GGAAUGU)	-4,464	TargetScan Human	Moderate (predicted)	AKAP12	AKAP12	-2,667	cAMP-mediated signaling,Cardiac β-adrenergic Signaling,Protein Kinase A Signaling,RHO GTPase cycle
hsa-miR-206	miR-1-3p (and other miRNAs w/seed GGAAUGU)	-4,464	TargetScan Mouse,TarBase,TargetScan Human	Experimentally Observed,High (predicted)	ANXA2	ANXA2	1,518	BAG2 Signaling Pathway,Dissolution of Fibrin Clot,Gene and protein expression by JAK-STAT signaling after IL-12 stimulation,Neutrophil degranulation,Osteoarthritis Pathway,S100 Family Signaling Pathway,Smooth Muscle Contraction
hsa-miR-206	miR-1-3p (and other miRNAs w/seed GGAAUGU)	-4,464	TargetScan Mouse,TargetScan Human	Moderate (predicted)	AP1S1	AP1S1	1,849	Clathrin-mediated Endocytosis Signaling,CTLA4 Signaling in Cytotoxic T Lymphocytes,Eicosanoid Signaling,MHC class II antigen presentation,Phagosome Formation,Protein Sorting Signaling Pathway,TP53 Regulates Transcription of DNA Repair Genes,trans-Golgi Network Vesicle Budding,Virus Entry via Endocytic Pathways
hsa-miR-206	miR-1-3p (and other miRNAs w/seed GGAAUGU)	-4,464	TargetScan Mouse,TarBase,TargetScan Human,miRecords	Experimentally Observed,Moderate (predicted)	ARF3	ARF3	1,411	COPI-mediated anterograde transport,Ferroptosis Signaling Pathway,HER-2 Signaling in Breast Cancer,Integrin Signaling,Intra-Golgi and retrograde Golgi-to-ER traffic,PI Metabolism,ROBO SLIT Signaling Pathway
hsa-miR-206	miR-1-3p (and other miRNAs w/seed GGAAUGU)	-4,464	TargetScan Mouse,TargetScan Human	Moderate (predicted)	ARHGAP21	ARHGAP21	-1,545	RHO GTPase cycle
hsa-miR-206	miR-1-3p (and other miRNAs w/seed GGAAUGU)	-4,464	TargetScan Mouse	Moderate (predicted)	ATF2	ATF2	-1,949	4-1BB Signaling in T Lymphocytes,Acetylcholine Receptor Signaling Pathway,Activation of IRF by Cytosolic Pattern Recognition Receptors,Activin Inhibin Signaling Pathway,AMPK Signaling,ATM Signaling,Autophagy,B Cell Receptor Signaling,BMP signaling pathway,Breast Cancer Regulation by Stathmin1,Calcium Signaling,cAMP-mediated signaling,Cardiac Hypertrophy Signaling,Cardiac Hypertrophy Signaling (En…
hsa-miR-206	miR-1-3p (and other miRNAs w/seed GGAAUGU)	-4,464	TargetScan Mouse	Moderate (predicted)	AVL9	AVL9	-1,607
hsa-miR-206	miR-1-3p (and other miRNAs w/seed GGAAUGU)	-4,464	TarBase,TargetScan Human,miRecords	Experimentally Observed,Moderate (predicted)	AXL	AXL	1,702	IL-15 Production,Necroptosis Signaling Pathway,Pulmonary Fibrosis Idiopathic Signaling Pathway,Signaling by VEGF,Sperm Motility
hsa-miR-206	miR-1-3p (and other miRNAs w/seed GGAAUGU)	-4,464	TargetScan Mouse,TargetScan Human	High (predicted),Moderate (predicted)	AZIN1	AZIN1	-1,520	Metabolism of polyamines,Polyamine Regulation in Colon Cancer
hsa-miR-206	miR-1-3p (and other miRNAs w/seed GGAAUGU)	-4,464	TargetScan Mouse	Moderate (predicted)	UHRF1BP1L	BLTP3B	-1,808	RHO GTPase cycle
hsa-miR-206	miR-1-3p (and other miRNAs w/seed GGAAUGU)	-4,464	TargetScan Human	Moderate (predicted)	BTAF1	BTAF1	-1,509
hsa-miR-206	miR-1-3p (and other miRNAs w/seed GGAAUGU)	-4,464	TargetScan Mouse	Moderate (predicted)	C2orf68	C2orf68	1,743
hsa-miR-206	miR-1-3p (and other miRNAs w/seed GGAAUGU)	-4,464	TargetScan Mouse	Moderate (predicted)	CALHM5	CALHM5	2,232
hsa-miR-206	miR-1-3p (and other miRNAs w/seed GGAAUGU)	-4,464	TargetScan Human	Moderate (predicted)	CALM3	CALM1 (includes others)	1,689	Acetylcholine Receptor Signaling Pathway,Activation of kainate receptors upon glutamate binding,Activation of NMDA receptors and postsynaptic events,Adrenomedullin signaling pathway,Androgen Signaling,Apelin Endothelial Signaling Pathway,Autophagy,B Cell Receptor Signaling,Beta-catenin independent WNT signaling,C-type lectin receptors (CLRs),Calcium Signaling,Calcium-induced T Lymphocyte Apoptosi…
hsa-miR-206	miR-1-3p (and other miRNAs w/seed GGAAUGU)	-4,464	TargetScan Mouse	High (predicted)	CAPG	CAPG	1,886
hsa-miR-206	miR-1-3p (and other miRNAs w/seed GGAAUGU)	-4,464	TargetScan Human	Moderate (predicted)	CBL	CBL	-1,905	14-3-3-mediated Signaling,Cargo recognition for clathrin-mediated endocytosis,Clathrin-mediated endocytosis,Clathrin-mediated Endocytosis Signaling,Ephrin B Signaling,Fcγ Receptor-mediated Phagocytosis in Macrophages and Monocytes,FLT3 Signaling,FLT3 Signaling in Hematopoietic Progenitor Cells,Insulin Receptor Signaling,Interleukin-3, Interleukin-5 and GM-CSF signaling,Interleukin-6 family signal…
hsa-miR-206	miR-1-3p (and other miRNAs w/seed GGAAUGU)	-4,464	TargetScan Human	Moderate (predicted)	CDC42	CDC42	1,665	Actin Cytoskeleton Signaling,Actin Nucleation by ARP-WASP Complex,Agrin Interactions at Neuromuscular Junction,Axonal Guidance Signaling,B Cell Receptor Signaling,Cardiac Hypertrophy Signaling,CD28 Signaling in T Helper Cells,CDC42 Signaling,Cholecystokinin/Gastrin-mediated Signaling,Clathrin-mediated Endocytosis Signaling,Colorectal Cancer Metastasis Signaling,Costimulation by the CD28 family,CX…
hsa-miR-206	miR-1-3p (and other miRNAs w/seed GGAAUGU)	-4,464	TargetScan Human	Moderate (predicted)	CDK15	CDK15	2,109	Cell Cycle Control of Chromosomal Replication,DNA Methylation and Transcriptional Repression Signaling
hsa-miR-206	miR-1-3p (and other miRNAs w/seed GGAAUGU)	-4,464	TargetScan Mouse,miRecords	Experimentally Observed,Moderate (predicted)	CDK9	CDK9	1,690	Cell Cycle Control of Chromosomal Replication,DNA Methylation and Transcriptional Repression Signaling,ESR-mediated signaling,RNA polymerase II transcribes snRNA genes,RNA Polymerase II Transcription,TP53 Regulates Transcription of DNA Repair Genes,Transcriptional activity of SMAD2/SMAD3:SMAD4 heterotrimer
hsa-miR-206	miR-1-3p (and other miRNAs w/seed GGAAUGU)	-4,464	TargetScan Mouse	Moderate (predicted)	CENPE	CENPE	-1,843	Cell Cycle Checkpoints,Intra-Golgi and retrograde Golgi-to-ER traffic,Kinesins,Kinetochore Metaphase Signaling Pathway,MHC class II antigen presentation,Mitotic Metaphase and Anaphase,Mitotic Prometaphase,RHO GTPases Activate Formins
hsa-miR-206	miR-1-3p (and other miRNAs w/seed GGAAUGU)	-4,464	TargetScan Human	Moderate (predicted)	CEP95	CEP95	-1,671
hsa-miR-206	miR-1-3p (and other miRNAs w/seed GGAAUGU)	-4,464	TargetScan Human	High (predicted)	CKS1B	CKS1B	1,516	Cell Cycle: G2/M DNA Damage Checkpoint Regulation,Mitotic G1 phase and G1/S transition,S Phase,Small Cell Lung Cancer Signaling
hsa-miR-206	miR-1-3p (and other miRNAs w/seed GGAAUGU)	-4,464	TargetScan Mouse,TargetScan Human,miRecords	Experimentally Observed,High (predicted)	CNN3	CNN3	1,532
hsa-miR-206	miR-1-3p (and other miRNAs w/seed GGAAUGU)	-4,464	TargetScan Mouse	Moderate (predicted)	COL4A6	COL4A6	-3,879	Assembly of collagen fibrils and other multimeric structures,Cellular response to heat stress,Collagen biosynthesis and modifying enzymes,Collagen chain trimerization,Collagen degradation,Extracellular matrix organization,GP6 Signaling Pathway,Hepatic Fibrosis / Hepatic Stellate Cell Activation,IL-4 Signaling,Integrin cell surface interactions,Microautophagy Signaling Pathway,Neutrophil Extracell…
hsa-miR-206	miR-1-3p (and other miRNAs w/seed GGAAUGU)	-4,464	TargetScan Mouse	Moderate (predicted)	COPS6	COPS6	1,502	Cargo recognition for clathrin-mediated endocytosis,HER-2 Signaling in Breast Cancer,Neddylation,NER (Nucleotide Excision Repair, Enhanced Pathway),Nucleotide Excision Repair
hsa-miR-206	miR-1-3p (and other miRNAs w/seed GGAAUGU)	-4,464	TargetScan Mouse,TargetScan Human	Moderate (predicted)	CORO1B	CORO1B	1,520
hsa-miR-206	miR-1-3p (and other miRNAs w/seed GGAAUGU)	-4,464	TargetScan Mouse	Moderate (predicted)	CSPP1	CSPP1	-2,027
hsa-miR-206	miR-1-3p (and other miRNAs w/seed GGAAUGU)	-4,464	TargetScan Mouse	Moderate (predicted)	CSTF2T	CSTF2T	1,812	Cleavage and Polyadenylation of Pre-mRNA,Processing of Capped Intron-Containing Pre-mRNA,Processing of Capped Intronless Pre-mRNA,RNA Polymerase II Transcription,Tight Junction Signaling
hsa-miR-206	miR-1-3p (and other miRNAs w/seed GGAAUGU)	-4,464	TarBase	Experimentally Observed	CTSC	CTSC	1,409	Cargo concentration in the ER,COPII-mediated vesicle transport,MHC class II antigen presentation,Neutrophil degranulation,Phagosome Maturation,Role of Osteoblasts in Rheumatoid Arthritis Signaling Pathway
hsa-miR-206	miR-1-3p (and other miRNAs w/seed GGAAUGU)	-4,464	TargetScan Human	Moderate (predicted)	DGKH	DGKH	-2,393	Effects of PIP2 hydrolysis,Glutaminergic Receptor Signaling Pathway (Enhanced)
hsa-miR-206	miR-1-3p (and other miRNAs w/seed GGAAUGU)	-4,464	TargetScan Human	Moderate (predicted)	DKK1	DKK1	2,495	Factors Promoting Cardiogenesis in Vertebrates,Osteoarthritis Pathway,POU5F1 (OCT4), SOX2, NANOG repress genes related to differentiation,RAR Activation,Role of Macrophages, Fibroblasts and Endothelial Cells in Rheumatoid Arthritis,Role of Osteoblasts in Rheumatoid Arthritis Signaling Pathway,Role of Osteoblasts, Osteoclasts and Chondrocytes in Rheumatoid Arthritis,TCF dependent signaling in resp…
hsa-miR-206	miR-1-3p (and other miRNAs w/seed GGAAUGU)	-4,464	TargetScan Mouse,TargetScan Human	Moderate (predicted)	DLG4	DLG4	-1,526	Activation of kainate receptors upon glutamate binding,Activation of NMDA receptors and postsynaptic events,Assembly and cell surface presentation of NMDA receptors,Estrogen Receptor Signaling,Glutamate binding, activation of AMPA receptors and synaptic plasticity,Glutamate Receptor Signaling,HIPPO signaling,Huntington's Disease Signaling,L1CAM interactions,LGI-ADAM interactions,Neuregulin Signal…
hsa-miR-206	miR-1-3p (and other miRNAs w/seed GGAAUGU)	-4,464	TargetScan Mouse	Moderate (predicted)	DMPK	DMPK	-1,566	Cardiac conduction,Pyridoxal 5'-phosphate Salvage Pathway,Salvage Pathways of Pyrimidine Ribonucleotides
hsa-miR-206	miR-1-3p (and other miRNAs w/seed GGAAUGU)	-4,464	TarBase	Experimentally Observed	DNAJB1	DNAJB1	-2,797	Aldosterone Signaling in Epithelial Cells,Androgen Signaling,Cellular response to heat stress,Chaperone Mediated Autophagy Signaling Pathway,HSP90 chaperone cycle for steroid hormone receptors in the presence of ligand,Huntington's Disease Signaling,MAPK6/MAPK4 signaling,MicroRNA Biogenesis Signaling Pathway,NRF2-mediated Oxidative Stress Response,Protein Ubiquitination Pathway,Unfolded protein r…
hsa-miR-206	miR-1-3p (and other miRNAs w/seed GGAAUGU)	-4,464	TargetScan Human	Moderate (predicted)	EIF2S3	EIF2S3	-1,453	ABC-family proteins mediated transport,Cachexia Signaling Pathway,EIF2 Signaling,Eukaryotic Translation Initiation,Insulin Secretion Signaling Pathway,Regulation of eIF4 and p70S6K Signaling,Response of EIF2AK1 (HRI) to heme deficiency,Response of EIF2AK4 (GCN2) to amino acid deficiency,Unfolded Protein Response (UPR),VEGF Signaling
hsa-miR-206	miR-1-3p (and other miRNAs w/seed GGAAUGU)	-4,464	TargetScan Human	Moderate (predicted)	EMP1	EMP1	-1,512	Ferroptosis Signaling Pathway
hsa-miR-206	miR-1-3p (and other miRNAs w/seed GGAAUGU)	-4,464	TargetScan Mouse,TargetScan Human	High (predicted),Moderate (predicted)	ETS1	ETS1	-1,831	B Cell Receptor Signaling,Eicosanoid Signaling,ERK/MAPK Signaling,FAK Signaling,GM-CSF Signaling,HER-2 Signaling in Breast Cancer,HGF Signaling,ID1 Signaling Pathway,MSP-RON Signaling in Cancer Cells Pathway,Oncogene Induced Senescence,Regulation of the Epithelial Mesenchymal Transition by Growth Factors Pathway,Regulation of the Epithelial-Mesenchymal Transition Pathway,Renal Cell Carcinoma Sign…
hsa-miR-206	miR-1-3p (and other miRNAs w/seed GGAAUGU)	-4,464	TargetScan Mouse	High (predicted)	EVA1A	EVA1A	2,136	Post-translational protein phosphorylation,Regulation of Insulin-like Growth Factor (IGF) transport and uptake by IGFBPs
hsa-miR-206	miR-1-3p (and other miRNAs w/seed GGAAUGU)	-4,464	TargetScan Human	Moderate (predicted)	FAM107B	FAM107B	-2,792
hsa-miR-206	miR-1-3p (and other miRNAs w/seed GGAAUGU)	-4,464	TargetScan Human	Moderate (predicted)	FER	FER	-1,612	Epithelial Adherens Junction Signaling,Germ Cell-Sertoli Cell Junction Signaling,IL-15 Production,Leukocyte Extravasation Signaling,Signaling by SCF-KIT,Sperm Motility
hsa-miR-206	miR-1-3p (and other miRNAs w/seed GGAAUGU)	-4,464	TargetScan Mouse	Moderate (predicted)	FNDC3A	FNDC3A	-1,652
hsa-miR-206	miR-1-3p (and other miRNAs w/seed GGAAUGU)	-4,464	TargetScan Mouse	High (predicted)	GADD45B	GADD45B	-3,162	ATM Signaling,DNA Methylation and Transcriptional Repression Signaling,GADD45 Signaling,Hereditary Breast Cancer Signaling,p53 Signaling,Senescence Pathway,Sirtuin Signaling Pathway,Sleep REM Signaling Pathway
hsa-miR-206	miR-1-3p (and other miRNAs w/seed GGAAUGU)	-4,464	TargetScan Mouse,TarBase,TargetScan Human,miRecords	Experimentally Observed,High (predicted)	GCH1	GCH1	-14,053	Dopamine Receptor Signaling,Ferroptosis Signaling Pathway,Metabolism of cofactors,Serotonin Receptor Signaling,Tetrahydrobiopterin Biosynthesis I,Tetrahydrobiopterin Biosynthesis II
hsa-miR-206	miR-1-3p (and other miRNAs w/seed GGAAUGU)	-4,464	TargetScan Mouse,TargetScan Human	Moderate (predicted)	GCLC	GCLC	-1,795	Ferroptosis Signaling Pathway,Glutathione Biosynthesis,NFE2L2 regulating anti-oxidant/detoxification enzymes,NRF2-mediated Oxidative Stress Response,Xenobiotic Metabolism General Signaling Pathway,Xenobiotic Metabolism Signaling,γ-glutamyl Cycle
hsa-miR-206	miR-1-3p (and other miRNAs w/seed GGAAUGU)	-4,464	TargetScan Mouse,TargetScan Human	Moderate (predicted)	GDF6	GDF6	5,500
hsa-miR-206	miR-1-3p (and other miRNAs w/seed GGAAUGU)	-4,464	TargetScan Mouse,TargetScan Human	High (predicted),Moderate (predicted)	GLCCI1	GLCCI1	-1,752
hsa-miR-206	miR-1-3p (and other miRNAs w/seed GGAAUGU)	-4,464	TargetScan Mouse	Moderate (predicted)	GM2A	GM2A	1,614	Chondroitin Sulfate Degradation (Metazoa),Dermatan Sulfate Degradation (Metazoa),Neutrophil degranulation,Sphingolipid metabolism
hsa-miR-206	miR-1-3p (and other miRNAs w/seed GGAAUGU)	-4,464	TarBase	Experimentally Observed	GNPNAT1	GNPNAT1	-1,451	Asparagine N-linked glycosylation,UDP-N-acetyl-D-galactosamine Biosynthesis II,UDP-N-acetyl-D-glucosamine Biosynthesis II
hsa-miR-206	miR-1-3p (and other miRNAs w/seed GGAAUGU)	-4,464	TargetScan Human	Moderate (predicted)	HACE1	HACE1	-2,092	Class I MHC mediated antigen processing and presentation
hsa-miR-206	miR-1-3p (and other miRNAs w/seed GGAAUGU)	-4,464	TargetScan Mouse,TarBase,TargetScan Human,miRecords	Experimentally Observed,Moderate (predicted)	HDAC4	HDAC4	-1,716	Adipogenesis pathway,Apelin Endothelial Signaling Pathway,Bladder Cancer Signaling,Calcium Signaling,Cardiac Hypertrophy Signaling (Enhanced),Cell Cycle: G1/S Checkpoint Regulation,Chronic Myeloid Leukemia Signaling,Coronavirus Pathogenesis Pathway,Cyclins and Cell Cycle Regulation,Generic Transcription Pathway,Glioma Signaling,Hereditary Breast Cancer Signaling,Huntington's Disease Signaling,Mol…
hsa-miR-206	miR-1-3p (and other miRNAs w/seed GGAAUGU)	-4,464	TargetScan Human	Moderate (predicted)	HMBOX1	HMBOX1	-1,851
hsa-miR-206	miR-1-3p (and other miRNAs w/seed GGAAUGU)	-4,464	TargetScan Mouse,TargetScan Human	High (predicted),Moderate (predicted)	HOXB4	HOXB4	1,616	Activation of anterior HOX genes in hindbrain during early embryogenesis,RAR Activation
hsa-miR-206	miR-1-3p (and other miRNAs w/seed GGAAUGU)	-4,464	TargetScan Mouse,TargetScan Human	Moderate (predicted)	HSP90B1	HSP90B1	-2,415	Aldosterone Signaling in Epithelial Cells,Aryl Hydrocarbon Receptor Signaling,ATF6 (ATF6-alpha) activates chaperone genes,Binding and Uptake of Ligands by Scavenger Receptors,Cachexia Signaling Pathway,Chaperone Mediated Autophagy Signaling Pathway,Chronic Myeloid Leukemia Signaling,Endoplasmic Reticulum Stress Pathway,eNOS Signaling,Estrogen Receptor Signaling,Glucocorticoid Receptor Signaling,H…
hsa-miR-206	miR-1-3p (and other miRNAs w/seed GGAAUGU)	-4,464	TargetScan Mouse,TargetScan Human	Moderate (predicted)	HSPD1	HSPD1	-1,661	Aldosterone Signaling in Epithelial Cells,Mitochondrial protein import,NAD Signaling Pathway,Protein Ubiquitination Pathway,Transcriptional regulation by the AP-2 (TFAP2) family of transcription factors,Type I Diabetes Mellitus Signaling
hsa-miR-206	miR-1-3p (and other miRNAs w/seed GGAAUGU)	-4,464	TargetScan Human	Moderate (predicted)	ID4	ID4	-5,108	Human Embryonic Stem Cell Pluripotency,Mouse Embryonic Stem Cell Pluripotency,Myelination Signaling Pathway,NGF-stimulated transcription
hsa-miR-206	miR-1-3p (and other miRNAs w/seed GGAAUGU)	-4,464	TargetScan Mouse	Moderate (predicted)	IL6	IL6	-10,417	ABRA Signaling Pathway,Acetylcholine Receptor Signaling Pathway,Activation of IRF by Cytosolic Pattern Recognition Receptors,Activin Inhibin Signaling Pathway,Acute Phase Response Signaling,Adrenergic Receptor Signaling Pathway (Enhanced),Airway Pathology in Chronic Obstructive Pulmonary Disease,Altered T Cell and B Cell Signaling in Rheumatoid Arthritis,Apelin Cardiac Fibroblast Signaling Pathwa…
hsa-miR-206	miR-1-3p (and other miRNAs w/seed GGAAUGU)	-4,464	TargetScan Mouse	Moderate (predicted)	INO80B	INO80B	2,164	Deubiquitination
hsa-miR-206	miR-1-3p (and other miRNAs w/seed GGAAUGU)	-4,464	TargetScan Mouse	Moderate (predicted)	KDSR	KDSR	-1,732	Ceramide Biosynthesis,Sphingolipid metabolism
hsa-miR-206	miR-1-3p (and other miRNAs w/seed GGAAUGU)	-4,464	TargetScan Mouse,TargetScan Human	Moderate (predicted)	KLF4	KLF4	-2,104	Chronic Myeloid Leukemia Signaling,Eicosanoid Signaling,Folate Signaling Pathway,FOXO-mediated transcription of cell cycle genes,Human Embryonic Stem Cell Pluripotency,Macrophage Alternative Activation Signaling Pathway,Synthesis, secretion, and deacylation of Ghrelin,Transcriptional regulation of pluripotent stem cells,Transcriptional regulation of white adipocyte differentiation,Transcriptional…
hsa-miR-206	miR-1-3p (and other miRNAs w/seed GGAAUGU)	-4,464	TargetScan Mouse	Moderate (predicted)	KLHL15	KLHL15	-4,351
hsa-miR-206	miR-1-3p (and other miRNAs w/seed GGAAUGU)	-4,464	TargetScan Mouse,TargetScan Human	Moderate (predicted)	KLHL5	KLHL5	-1,646	Class I MHC mediated antigen processing and presentation,Neddylation
hsa-miR-206	miR-1-3p (and other miRNAs w/seed GGAAUGU)	-4,464	TargetScan Mouse,TargetScan Human	Moderate (predicted)	KMT2E	KMT2E	-1,598
hsa-miR-206	miR-1-3p (and other miRNAs w/seed GGAAUGU)	-4,464	TargetScan Mouse	Moderate (predicted)	KNOP1	KNOP1	2,155
hsa-miR-206	miR-1-3p (and other miRNAs w/seed GGAAUGU)	-4,464	TargetScan Human	Moderate (predicted)	KTN1	KTN1	-1,588	Post-translational protein phosphorylation,Regulation of Insulin-like Growth Factor (IGF) transport and uptake by IGFBPs,RHO GTPase cycle,RHO GTPases activate KTN1,RHOA Signaling
hsa-miR-206	miR-1-3p (and other miRNAs w/seed GGAAUGU)	-4,464	TargetScan Mouse,TargetScan Human	Moderate (predicted)	LCOR	LCOR	-1,642
hsa-miR-206	miR-1-3p (and other miRNAs w/seed GGAAUGU)	-4,464	TargetScan Mouse,TargetScan Human	Moderate (predicted)	LPP	LPP	-1,674
hsa-miR-206	miR-1-3p (and other miRNAs w/seed GGAAUGU)	-4,464	TargetScan Mouse	High (predicted)	MAFF	MAFF	-2,444	Factors involved in megakaryocyte development and platelet production,NRF2-mediated Oxidative Stress Response
hsa-miR-206	miR-1-3p (and other miRNAs w/seed GGAAUGU)	-4,464	TargetScan Human	Moderate (predicted)	MAP2	MAP2	-1,639	BEX2 Signaling Pathway
hsa-miR-206	miR-1-3p (and other miRNAs w/seed GGAAUGU)	-4,464	TargetScan Human	Moderate (predicted)	MARCHF2	MARCHF2	3,017
hsa-miR-206	miR-1-3p (and other miRNAs w/seed GGAAUGU)	-4,464	TargetScan Mouse,TargetScan Human	High (predicted)	MEA1	MEA1	1,655
hsa-miR-206	miR-1-3p (and other miRNAs w/seed GGAAUGU)	-4,464	miRecords	Experimentally Observed	MEF2A	MEF2A	-1,945	ABRA Signaling Pathway,Apelin Endothelial Signaling Pathway,Calcium Signaling,Cardiac Hypertrophy Signaling,Cardiac Hypertrophy Signaling (Enhanced),Chaperone Mediated Autophagy Signaling Pathway,Cholecystokinin/Gastrin-mediated Signaling,Corticotropin Releasing Hormone Signaling,ERK5 Signaling,G-Protein Coupled Receptor Signaling,Gα12/13 Signaling,MAPK targets/ Nuclear events mediated by MAP kin…
hsa-miR-206	miR-1-3p (and other miRNAs w/seed GGAAUGU)	-4,464	TargetScan Human	Moderate (predicted)	MEIS1	MEIS1	1,543	Activation of anterior HOX genes in hindbrain during early embryogenesis,RAR Activation,Transcriptional Regulatory Network in Embryonic Stem Cells
hsa-miR-206	miR-1-3p (and other miRNAs w/seed GGAAUGU)	-4,464	TargetScan Mouse	Moderate (predicted)	MEX3C	MEX3C	-1,837	Class I MHC mediated antigen processing and presentation
hsa-miR-206	miR-1-3p (and other miRNAs w/seed GGAAUGU)	-4,464	TargetScan Human	Moderate (predicted)	MINDY2	MINDY2	-1,950
hsa-miR-206	miR-1-3p (and other miRNAs w/seed GGAAUGU)	-4,464	TargetScan Mouse	Moderate (predicted)	MIS12	MIS12	-1,702	Cell Cycle Checkpoints,Kinetochore Metaphase Signaling Pathway,Mitotic Metaphase and Anaphase,Mitotic Prometaphase,RHO GTPases Activate Formins
hsa-miR-206	miR-1-3p (and other miRNAs w/seed GGAAUGU)	-4,464	TarBase	Experimentally Observed	MTHFD2	MTHFD2	-2,686	Folate Signaling Pathway,Folate Transformations I,Histidine Degradation III,Metabolism of folate and pterines,Myelination Signaling Pathway,Tetrahydrofolate Salvage from 5,10-methenyltetrahydrofolate
hsa-miR-206	miR-1-3p (and other miRNAs w/seed GGAAUGU)	-4,464	TargetScan Human	Moderate (predicted)	MTSS1	MTSS1	-4,117
hsa-miR-206	miR-1-3p (and other miRNAs w/seed GGAAUGU)	-4,464	TargetScan Mouse,TarBase,TargetScan Human,miRecords	Experimentally Observed,Moderate (predicted)	MTX1	MTX1	1,729	Cristae formation,Mitochondrial protein import,RHO GTPase cycle
hsa-miR-206	miR-1-3p (and other miRNAs w/seed GGAAUGU)	-4,464	TargetScan Mouse,TargetScan Human	High (predicted),Moderate (predicted)	MXD1	MXD1	-5,427	Activin Inhibin Signaling Pathway,Polyamine Regulation in Colon Cancer,VDR/RXR Activation
hsa-miR-206	miR-1-3p (and other miRNAs w/seed GGAAUGU)	-4,464	TargetScan Mouse,TarBase,TargetScan Human,miRecords	Experimentally Observed,Moderate (predicted)	MXD4	MXD4	1,583	Signaling by ERBB4
hsa-miR-206	miR-1-3p (and other miRNAs w/seed GGAAUGU)	-4,464	TargetScan Mouse	Moderate (predicted)	MYLIP	MYLIP	-4,695	Class I MHC mediated antigen processing and presentation,LXR/RXR Activation,NR1H2 and NR1H3-mediated signaling,Plasma lipoprotein assembly, remodeling, and clearance
hsa-miR-206	miR-1-3p (and other miRNAs w/seed GGAAUGU)	-4,464	TargetScan Human	Moderate (predicted)	MYLK	MYLK	1,612	Actin Cytoskeleton Signaling,Adrenomedullin signaling pathway,Apelin Cardiomyocyte Signaling Pathway,CCR3 Signaling in Eosinophils,CDC42 Signaling,Cellular Effects of Sildenafil (Viagra),G-Protein Coupled Receptor Signaling,Hepatic Fibrosis Signaling Pathway,Integrin Signaling,Oxytocin Signaling Pathway,PAK Signaling,Phagosome Formation,Protein Kinase A Signaling,Regulation of Actin-based Motilit…
hsa-miR-206	miR-1-3p (and other miRNAs w/seed GGAAUGU)	-4,464	TargetScan Mouse,TargetScan Human	High (predicted)	NDRG3	NDRG3	1,560
hsa-miR-206	miR-1-3p (and other miRNAs w/seed GGAAUGU)	-4,464	TargetScan Mouse	Moderate (predicted)	NDUFB10	NDUFB10	1,925	Electron transport, ATP synthesis, and heat production by uncoupling proteins,Estrogen Receptor Signaling,Glucocorticoid Receptor Signaling,Granzyme A Signaling,Mitochondrial Dysfunction,Neutrophil Extracellular Trap Signaling Pathway,Oxidative Phosphorylation,Sirtuin Signaling Pathway
hsa-miR-206	miR-1-3p (and other miRNAs w/seed GGAAUGU)	-4,464	TargetScan Human	Moderate (predicted)	NET1	NET1	-2,037	G alpha (12/13) signalling events,p75 NTR receptor-mediated signalling,RHO GTPase cycle
hsa-miR-206	miR-1-3p (and other miRNAs w/seed GGAAUGU)	-4,464	TargetScan Mouse,TargetScan Human	Moderate (predicted)	NR4A2	NR4A2	-10,197	Generic Transcription Pathway,Sleep REM Signaling Pathway,SUMOylation of intracellular receptors
hsa-miR-206	miR-1-3p (and other miRNAs w/seed GGAAUGU)	-4,464	TargetScan Human	High (predicted)	ORC6	ORC6	-1,764	Activation of the pre-replicative complex,Cell Cycle Checkpoints,Cell Cycle Control of Chromosomal Replication,DNA Replication Pre-Initiation,Mitotic G1 phase and G1/S transition,Synthesis of DNA
hsa-miR-206	miR-1-3p (and other miRNAs w/seed GGAAUGU)	-4,464	TargetScan Mouse	Moderate (predicted)	PANK3	PANK3	-1,603
hsa-miR-206	miR-1-3p (and other miRNAs w/seed GGAAUGU)	-4,464	TarBase	Experimentally Observed	PDLIM7	PDLIM7	1,512	GDNF Family Ligand-Receptor Interactions,RET signaling
hsa-miR-206	miR-1-3p (and other miRNAs w/seed GGAAUGU)	-4,464	TargetScan Human	High (predicted)	PFDN1	PFDN1	1,654	Protein folding
hsa-miR-206	miR-1-3p (and other miRNAs w/seed GGAAUGU)	-4,464	TargetScan Mouse,TargetScan Human	Moderate (predicted)	PIK3C2A	PIK3C2A	-1,569	14-3-3-mediated Signaling,3-phosphoinositide Biosynthesis,Acetylcholine Receptor Signaling Pathway,Actin Cytoskeleton Signaling,Activin Inhibin Signaling Pathway,Acute Myeloid Leukemia Signaling,Adrenomedullin signaling pathway,Aldosterone Signaling in Epithelial Cells,AMPK Signaling,Amyotrophic Lateral Sclerosis Signaling,Angiopoietin Signaling,Antiproliferative Role of Somatostatin Receptor 2,A…
hsa-miR-206	miR-1-3p (and other miRNAs w/seed GGAAUGU)	-4,464	TargetScan Mouse	Moderate (predicted)	PITPNB	PITPNB	-1,447	Glycerophospholipid biosynthesis,PI Metabolism
hsa-miR-206	miR-1-3p (and other miRNAs w/seed GGAAUGU)	-4,464	TargetScan Mouse,TargetScan Human	Moderate (predicted)	PLEKHO2	PLEKHO2	2,106	Neutrophil degranulation
hsa-miR-206	miR-1-3p (and other miRNAs w/seed GGAAUGU)	-4,464	TarBase,miRecords	Experimentally Observed	PNP	PNP	-1,687	Adenine and Adenosine Salvage I,Adenine and Adenosine Salvage III,Adenosine Nucleotides Degradation II,Arsenate Detoxification I (Glutaredoxin),Guanine and Guanosine Salvage I,Guanosine Nucleotides Degradation III,Neutrophil degranulation,Purine Nucleotides Degradation II (Aerobic),Purine Ribonucleosides Degradation to Ribose-1-phosphate,Urate Biosynthesis/Inosine 5'-phosphate Degradation,Xanthin…
hsa-miR-206	miR-1-3p (and other miRNAs w/seed GGAAUGU)	-4,464	TarBase	Experimentally Observed	POLA2	POLA2	2,612	Activation of the pre-replicative complex,Cell Cycle Control of Chromosomal Replication,Mitotic G1 phase and G1/S transition,NER (Nucleotide Excision Repair, Enhanced Pathway),Synthesis of DNA,Telomere Maintenance
hsa-miR-206	miR-1-3p (and other miRNAs w/seed GGAAUGU)	-4,464	TarBase,miRecords	Experimentally Observed	POM121C	POM121/POM121C	-1,520	Cellular response to heat stress,Gene Silencing by RNA,Glucose metabolism,HER-2 Signaling in Breast Cancer,ISG15 antiviral mechanism,Metabolism of non-coding RNA,MicroRNA Biogenesis Signaling Pathway,Mitotic Metaphase and Anaphase,Mitotic Prophase,Processing of Capped Intron-Containing Pre-mRNA,SUMOylation of chromatin organization proteins,SUMOylation of DNA damage response and repair proteins,S…
hsa-miR-206	miR-1-3p (and other miRNAs w/seed GGAAUGU)	-4,464	TargetScan Mouse,TargetScan Human	Moderate (predicted)	PPP4R2	PPP4R2	-1,528	HDR through Homologous Recombination (HRR) or Single Strand Annealing (SSA)
hsa-miR-206	miR-1-3p (and other miRNAs w/seed GGAAUGU)	-4,464	TargetScan Mouse	Moderate (predicted)	PPP4R3B	PPP4R3B	-1,566
hsa-miR-206	miR-1-3p (and other miRNAs w/seed GGAAUGU)	-4,464	TargetScan Human	Moderate (predicted)	PTPRK	PTPRK	-1,575	Protein Kinase A Signaling,Signaling by EGFR
hsa-miR-206	miR-1-3p (and other miRNAs w/seed GGAAUGU)	-4,464	TargetScan Human	Moderate (predicted)	RAB11FIP1	RAB11FIP1	1,681	Protein Sorting Signaling Pathway
hsa-miR-206	miR-1-3p (and other miRNAs w/seed GGAAUGU)	-4,464	TargetScan Human	High (predicted)	RAB5A	RAB5A	-1,700	Amyotrophic Lateral Sclerosis Signaling,BBSome Signaling Pathway,Caveolar-mediated Endocytosis Signaling,Clathrin-mediated endocytosis,Clathrin-mediated Endocytosis Signaling,Factors involved in megakaryocyte development and platelet production,Macropinocytosis Signaling,Phagosome Maturation,PI Metabolism,RAB GEFs exchange GTP for GDP on RABs,RAB geranylgeranylation,Remodeling of Epithelial Adher…
hsa-miR-206	miR-1-3p (and other miRNAs w/seed GGAAUGU)	-4,464	TargetScan Human	Moderate (predicted)	RFLNB	RFLNB	1,983
hsa-miR-206	miR-1-3p (and other miRNAs w/seed GGAAUGU)	-4,464	TargetScan Human	Moderate (predicted)	RHPN2	RHPN2	-3,149	RHO GTPase cycle,RHO GTPases Activate Rhotekin and Rhophilins,RHOA Signaling
hsa-miR-206	miR-1-3p (and other miRNAs w/seed GGAAUGU)	-4,464	TargetScan Human	Moderate (predicted)	RIMS2	RIMS2	-4,496
hsa-miR-206	miR-1-3p (and other miRNAs w/seed GGAAUGU)	-4,464	TargetScan Mouse	Moderate (predicted)	RNF24	RNF24	-1,860
hsa-miR-206	miR-1-3p (and other miRNAs w/seed GGAAUGU)	-4,464	TargetScan Human	Moderate (predicted)	RRAGC	RRAGC	-1,768	Amino acids regulate mTORC1,CLEAR Signaling Pathway,Energy dependent regulation of mTOR by LKB1-AMPK,Macroautophagy,MTOR signalling,PTEN Regulation,TP53 Regulates Metabolic Genes
hsa-miR-206	miR-1-3p (and other miRNAs w/seed GGAAUGU)	-4,464	TargetScan Human	Moderate (predicted)	RYBP	RYBP	-1,942	Transcriptional Regulation by E2F6,Transcriptional regulation by RUNX1
hsa-miR-206	miR-1-3p (and other miRNAs w/seed GGAAUGU)	-4,464	TargetScan Mouse,TargetScan Human	Moderate (predicted)	SDCBP	SDCBP	-1,602	Axonal Guidance Signaling,EPH-Ephrin signaling,Ephrin Receptor Signaling,FAK Signaling,L1CAM interactions,Neutrophil degranulation,RIPK1-mediated regulated necrosis
hsa-miR-206	miR-1-3p (and other miRNAs w/seed GGAAUGU)	-4,464	TargetScan Human	Moderate (predicted)	SEC63	SEC63	-2,057
hsa-miR-206	miR-1-3p (and other miRNAs w/seed GGAAUGU)	-4,464	TargetScan Mouse	Moderate (predicted)	SERPINB7	SERPINB7	2,754
hsa-miR-206	miR-1-3p (and other miRNAs w/seed GGAAUGU)	-4,464	TargetScan Human	Moderate (predicted)	SERPINB8	SERPINB8	-1,558	Dissolution of Fibrin Clot
hsa-miR-206	miR-1-3p (and other miRNAs w/seed GGAAUGU)	-4,464	TargetScan Human	Moderate (predicted)	SFPQ	SFPQ	-1,777	Signaling by PTK6
hsa-miR-206	miR-1-3p (and other miRNAs w/seed GGAAUGU)	-4,464	TargetScan Mouse	Moderate (predicted)	SFRP1	SFRP1	-2,328	Role of Macrophages, Fibroblasts and Endothelial Cells in Rheumatoid Arthritis,Role of Osteoblasts in Rheumatoid Arthritis Signaling Pathway,Role of Osteoblasts, Osteoclasts and Chondrocytes in Rheumatoid Arthritis,Role of Osteoclasts in Rheumatoid Arthritis Signaling Pathway,TCF dependent signaling in response to WNT,WNT/SHH Axonal Guidance Signaling Pathway,WNT/β-catenin Signaling
hsa-miR-206	miR-1-3p (and other miRNAs w/seed GGAAUGU)	-4,464	TargetScan Human	Moderate (predicted)	SGIP1	SGIP1	-3,054	Cargo recognition for clathrin-mediated endocytosis,Clathrin-mediated endocytosis
hsa-miR-206	miR-1-3p (and other miRNAs w/seed GGAAUGU)	-4,464	TargetScan Mouse,TarBase,TargetScan Human	Experimentally Observed,High (predicted),Moderate (predicted)	SH3BGRL3	SH3BGRL3	1,470
hsa-miR-206	miR-1-3p (and other miRNAs w/seed GGAAUGU)	-4,464	TargetScan Mouse,TargetScan Human	High (predicted),Moderate (predicted)	SLC10A7	SLC10A7	-2,146
hsa-miR-206	miR-1-3p (and other miRNAs w/seed GGAAUGU)	-4,464	TarBase	Experimentally Observed	SLC25A1	SLC25A1	1,454	Fatty acyl-CoA biosynthesis,Glucose metabolism
hsa-miR-206	miR-1-3p (and other miRNAs w/seed GGAAUGU)	-4,464	TargetScan Mouse,TargetScan Human	Moderate (predicted)	SLC25A25	SLC25A25	-2,564
hsa-miR-206	miR-1-3p (and other miRNAs w/seed GGAAUGU)	-4,464	TargetScan Mouse	Moderate (predicted)	SLC25A36	SLC25A36	-1,582
hsa-miR-206	miR-1-3p (and other miRNAs w/seed GGAAUGU)	-4,464	TargetScan Mouse	Moderate (predicted)	SLC5A3	SLC5A3	-3,576	Transport of bile salts and organic acids, metal ions and amine compounds
hsa-miR-206	miR-1-3p (and other miRNAs w/seed GGAAUGU)	-4,464	TargetScan Mouse	Moderate (predicted)	SPATC1L	SPATC1L	1,713
hsa-miR-206	miR-1-3p (and other miRNAs w/seed GGAAUGU)	-4,464	TargetScan Mouse,TargetScan Human	High (predicted)	SRI	SRI	1,651	Cardiac conduction,Ion channel transport,Platelet homeostasis,Transport of inorganic cations/anions and amino acids/oligopeptides
hsa-miR-206	miR-1-3p (and other miRNAs w/seed GGAAUGU)	-4,464	TargetScan Human	Moderate (predicted)	SRSF3	SRSF3	-1,538	MicroRNA Biogenesis Signaling Pathway,Processing of Capped Intron-Containing Pre-mRNA,RNA Polymerase II Transcription
hsa-miR-206	miR-1-3p (and other miRNAs w/seed GGAAUGU)	-4,464	TarBase	Experimentally Observed	SSNA1	SSNA1	1,643	Cilium Assembly,Mitotic G2-G2/M phases,Mitotic Prometaphase
hsa-miR-206	miR-1-3p (and other miRNAs w/seed GGAAUGU)	-4,464	TargetScan Human	Moderate (predicted)	ST6GALNAC3	ST6GALNAC3	-2,379	O-linked glycosylation
hsa-miR-206	miR-1-3p (and other miRNAs w/seed GGAAUGU)	-4,464	TargetScan Mouse,TargetScan Human	Moderate (predicted)	STC2	STC2	-1,653	Post-translational protein phosphorylation,Regulation of Insulin-like Growth Factor (IGF) transport and uptake by IGFBPs
hsa-miR-206	miR-1-3p (and other miRNAs w/seed GGAAUGU)	-4,464	TarBase	Experimentally Observed	SYNE1	SYNE1	-2,044	Meiotic synapsis
hsa-miR-206	miR-1-3p (and other miRNAs w/seed GGAAUGU)	-4,464	TargetScan Mouse,TargetScan Human	Moderate (predicted)	SYT1	SYT1	-1,913	Cargo recognition for clathrin-mediated endocytosis,Clathrin-mediated endocytosis,Docosahexaenoic Acid (DHA) Signaling,GABA synthesis, release, reuptake and degradation,Neurexins and neuroligins,Neurotransmitter release cycle,SNARE Signaling Pathway,Synaptogenesis Signaling Pathway
hsa-miR-206	miR-1-3p (and other miRNAs w/seed GGAAUGU)	-4,464	TargetScan Mouse,TarBase,TargetScan Human,miRecords	Experimentally Observed,High (predicted)	TAGLN2	TAGLN2	1,615	Response to elevated platelet cytosolic Ca2+
hsa-miR-206	miR-1-3p (and other miRNAs w/seed GGAAUGU)	-4,464	TargetScan Mouse	Moderate (predicted)	TAOK3	TAOK3	-1,488	Endoplasmic Reticulum Stress Pathway,RHO GTPase cycle
hsa-miR-206	miR-1-3p (and other miRNAs w/seed GGAAUGU)	-4,464	TargetScan Mouse,TargetScan Human	Moderate (predicted)	TBC1D15	TBC1D15	-2,088	TBC/RABGAPs
hsa-miR-206	miR-1-3p (and other miRNAs w/seed GGAAUGU)	-4,464	TargetScan Mouse	Moderate (predicted)	TCTA	TCTA	1,563
hsa-miR-206	miR-1-3p (and other miRNAs w/seed GGAAUGU)	-4,464	TarBase,TargetScan Human	Experimentally Observed,High (predicted)	TMSB4X	TMSB10/TMSB4X	1,886	Actin Cytoskeleton Signaling,ILK Signaling,Response to elevated platelet cytosolic Ca2+
hsa-miR-206	miR-1-3p (and other miRNAs w/seed GGAAUGU)	-4,464	TargetScan Mouse,TargetScan Human	High (predicted),Moderate (predicted)	TNKS2	TNKS2	-1,485	Death Receptor Signaling,Deubiquitination,Multiple Sclerosis Signaling Pathway,NAD Signaling Pathway,PTEN Regulation,Retinoic acid Mediated Apoptosis Signaling,Ribonucleotide Reductase Signaling Pathway,TCF dependent signaling in response to WNT,Telomere Extension by Telomerase,UVA-Induced MAPK Signaling
hsa-miR-206	miR-1-3p (and other miRNAs w/seed GGAAUGU)	-4,464	TargetScan Mouse,TargetScan Human,miRecords	Experimentally Observed,Moderate (predicted)	TPPP	TPPP	-4,910
hsa-miR-206	miR-1-3p (and other miRNAs w/seed GGAAUGU)	-4,464	TargetScan Human	Moderate (predicted)	TRIM21	TRIM21	1,659	Class I MHC mediated antigen processing and presentation,Cytosolic sensors of pathogen-associated DNA,Interferon gamma signaling,KEAP1-NFE2L2 pathway
hsa-miR-206	miR-1-3p (and other miRNAs w/seed GGAAUGU)	-4,464	TargetScan Mouse,TargetScan Human	Moderate (predicted)	TSLP	TSLP	-4,691	Airway Inflammation in Asthma,Airway Pathology in Chronic Obstructive Pulmonary Disease,IL-13 Signaling Pathway,Interleukin-7 signaling,Role of JAK1 and JAK3 in γc Cytokine Signaling,Th1 and Th2 Activation Pathway,Th2 Pathway,Tumor Microenvironment Pathway
hsa-miR-206	miR-1-3p (and other miRNAs w/seed GGAAUGU)	-4,464	TargetScan Human	Moderate (predicted)	TVP23B	TVP23B	-1,579
hsa-miR-206	miR-1-3p (and other miRNAs w/seed GGAAUGU)	-4,464	TargetScan Mouse	Moderate (predicted)	UBC	UBC	-1,726	ABC-family proteins mediated transport,Aggrephagy,Alpha-protein kinase 1 signaling pathway,Amyloid fiber formation,Beta-catenin independent WNT signaling,C-type lectin receptors (CLRs),Cargo recognition for clathrin-mediated endocytosis,Cell Cycle Checkpoints,Cellular response to hypoxia,Chaperone Mediated Autophagy,Circadian Clock,Class I MHC mediated antigen processing and presentation,Clathrin…
hsa-miR-206	miR-1-3p (and other miRNAs w/seed GGAAUGU)	-4,464	TargetScan Mouse,TargetScan Human	Moderate (predicted)	UBR5	UBR5	-1,476
hsa-miR-206	miR-1-3p (and other miRNAs w/seed GGAAUGU)	-4,464	TargetScan Human	Moderate (predicted)	UFM1	UFM1	-1,954	UFMylation Signaling Pathway
hsa-miR-206	miR-1-3p (and other miRNAs w/seed GGAAUGU)	-4,464	TargetScan Mouse	Moderate (predicted)	VEGFA	VEGFA	-2,502	ABRA Signaling Pathway,Amyotrophic Lateral Sclerosis Signaling,Autophagy,Axonal Guidance Signaling,BEX2 Signaling Pathway,Bladder Cancer Signaling,Breast Cancer Regulation by Stathmin1,Cellular response to hypoxia,Clathrin-mediated Endocytosis Signaling,CLEAR Signaling Pathway,Colorectal Cancer Metastasis Signaling,Corticotropin Releasing Hormone Signaling,CREB Signaling in Neurons,Docosahexaenoi…
hsa-miR-206	miR-1-3p (and other miRNAs w/seed GGAAUGU)	-4,464	TargetScan Human	Moderate (predicted)	VWA8	VWA8	-1,566
hsa-miR-206	miR-1-3p (and other miRNAs w/seed GGAAUGU)	-4,464	TargetScan Mouse,TargetScan Human	Moderate (predicted)	WBP1L	WBP1L	1,592
hsa-miR-206	miR-1-3p (and other miRNAs w/seed GGAAUGU)	-4,464	TargetScan Mouse	Moderate (predicted)	YOD1	YOD1	-2,029	Deubiquitination
hsa-miR-206	miR-1-3p (and other miRNAs w/seed GGAAUGU)	-4,464	TargetScan Human	Moderate (predicted)	YPEL2	YPEL2	-1,870
hsa-miR-206	miR-1-3p (and other miRNAs w/seed GGAAUGU)	-4,464	TargetScan Human	Moderate (predicted)	ZBTB21	ZBTB21	-2,114
hsa-miR-206	miR-1-3p (and other miRNAs w/seed GGAAUGU)	-4,464	TargetScan Mouse,TargetScan Human	Moderate (predicted)	ZNF148	ZNF148	-1,662	ID1 Signaling Pathway
hsa-miR-206	miR-1-3p (and other miRNAs w/seed GGAAUGU)	-4,464	TargetScan Mouse,TargetScan Human	Moderate (predicted)	ZNF800	ZNF800	-1,810
hsa-miR-100-3p	miR-100-3p (miRNAs w/seed AAGCUUG)	-50,340	TargetScan Human	Moderate (predicted)	AKIRIN2	AKIRIN2	-1,584
hsa-miR-100-3p	miR-100-3p (miRNAs w/seed AAGCUUG)	-50,340	TargetScan Human	Moderate (predicted)	BHLHE40	BHLHE40	-1,925	BMAL1:CLOCK,NPAS2 activates circadian gene expression,Circadian Rhythm Signaling,ID1 Signaling Pathway,IL-10 Signaling,Pathogen Induced Cytokine Storm Signaling Pathway,Senescence Pathway
hsa-miR-100-3p	miR-100-3p (miRNAs w/seed AAGCUUG)	-50,340	TargetScan Human	Moderate (predicted)	CDK15	CDK15	2,109	Cell Cycle Control of Chromosomal Replication,DNA Methylation and Transcriptional Repression Signaling
hsa-miR-100-3p	miR-100-3p (miRNAs w/seed AAGCUUG)	-50,340	TargetScan Human	Moderate (predicted)	CKS1B	CKS1B	1,516	Cell Cycle: G2/M DNA Damage Checkpoint Regulation,Mitotic G1 phase and G1/S transition,S Phase,Small Cell Lung Cancer Signaling
hsa-miR-100-3p	miR-100-3p (miRNAs w/seed AAGCUUG)	-50,340	TargetScan Human	Moderate (predicted)	CNN3	CNN3	1,532
hsa-miR-100-3p	miR-100-3p (miRNAs w/seed AAGCUUG)	-50,340	TargetScan Human	Moderate (predicted)	CNST	CNST	-1,815
hsa-miR-100-3p	miR-100-3p (miRNAs w/seed AAGCUUG)	-50,340	TargetScan Human	Moderate (predicted)	COX6B2	COX6B2	-11,864	HER-2 Signaling in Breast Cancer,Mitochondrial Dysfunction,Oxidative Phosphorylation
hsa-miR-100-3p	miR-100-3p (miRNAs w/seed AAGCUUG)	-50,340	TargetScan Human	Moderate (predicted)	CREBBP	CREBBP	-1,621	Acetylcholine Receptor Signaling Pathway,Activation of anterior HOX genes in hindbrain during early embryogenesis,Activation of gene expression by SREBF (SREBP),Activation of IRF by Cytosolic Pattern Recognition Receptors,Activin Inhibin Signaling Pathway,AMPK Signaling,Androgen Signaling,ATM Signaling,Autism Signaling Pathway,Autophagy,B Cell Receptor Signaling,BMAL1:CLOCK,NPAS2 activates circad…
hsa-miR-100-3p	miR-100-3p (miRNAs w/seed AAGCUUG)	-50,340	TargetScan Human	Moderate (predicted)	CXCL2	CXCL2	-13,463	Agranulocyte Adhesion and Diapedesis,Class A/1 (Rhodopsin-like receptors),G alpha (i) signalling events,Granulocyte Adhesion and Diapedesis,Interleukin-10 signaling,Pathogen Induced Cytokine Storm Signaling Pathway
hsa-miR-100-3p	miR-100-3p (miRNAs w/seed AAGCUUG)	-50,340	TargetScan Human	Moderate (predicted)	CXCL3	CXCL3	-5,902	Agranulocyte Adhesion and Diapedesis,Airway Pathology in Chronic Obstructive Pulmonary Disease,Class A/1 (Rhodopsin-like receptors),G alpha (i) signalling events,Glucocorticoid Receptor Signaling,Granulocyte Adhesion and Diapedesis,Hepatic Fibrosis / Hepatic Stellate Cell Activation,IL-17 Signaling,IL-17A Signaling in Airway Cells,Pathogen Induced Cytokine Storm Signaling Pathway,Role of Hypercyt…
hsa-miR-100-3p	miR-100-3p (miRNAs w/seed AAGCUUG)	-50,340	TargetScan Human	Moderate (predicted)	DNAJA1	DNAJA1	-1,692	Aldosterone Signaling in Epithelial Cells,HSP90 chaperone cycle for steroid hormone receptors in the presence of ligand,NRF2-mediated Oxidative Stress Response,Protein Ubiquitination Pathway,Unfolded protein response
hsa-miR-100-3p	miR-100-3p (miRNAs w/seed AAGCUUG)	-50,340	TargetScan Human	Moderate (predicted)	DNER	DNER	-1,702	Signaling by NOTCH1
hsa-miR-100-3p	miR-100-3p (miRNAs w/seed AAGCUUG)	-50,340	TargetScan Human	Moderate (predicted)	EPAS1	EPAS1	-1,662	Cellular response to hypoxia,Iron homeostasis signaling pathway,Macrophage Alternative Activation Signaling Pathway,Neddylation,Oncostatin M Signaling,Osteoarthritis Pathway,Pexophagy,Signaling by PTK6,Sirtuin Signaling Pathway,Transcriptional regulation of pluripotent stem cells
hsa-miR-100-3p	miR-100-3p (miRNAs w/seed AAGCUUG)	-50,340	TargetScan Human	Moderate (predicted)	ERO1B	ERO1B	-3,557	Insulin processing,Unfolded protein response
hsa-miR-100-3p	miR-100-3p (miRNAs w/seed AAGCUUG)	-50,340	TargetScan Human	Moderate (predicted)	ERRFI1	ERRFI1	-2,397	Neuregulin Signaling
hsa-miR-100-3p	miR-100-3p (miRNAs w/seed AAGCUUG)	-50,340	TargetScan Human	High (predicted)	FEM1C	FEM1C	-1,903	Neddylation
hsa-miR-100-3p	miR-100-3p (miRNAs w/seed AAGCUUG)	-50,340	TargetScan Human	Moderate (predicted)	GK5	GK5	-1,650	Glycerol Degradation I
hsa-miR-100-3p	miR-100-3p (miRNAs w/seed AAGCUUG)	-50,340	TargetScan Human	Moderate (predicted)	HAX1	HAX1	1,482
hsa-miR-100-3p	miR-100-3p (miRNAs w/seed AAGCUUG)	-50,340	TargetScan Human	Moderate (predicted)	HSPH1	HSPH1	-2,235	Aldosterone Signaling in Epithelial Cells,Binding and Uptake of Ligands by Scavenger Receptors,Cellular response to heat stress,Protein Ubiquitination Pathway,Unfolded protein response
hsa-miR-100-3p	miR-100-3p (miRNAs w/seed AAGCUUG)	-50,340	TargetScan Human	Moderate (predicted)	HTATIP2	HTATIP2	1,632
hsa-miR-100-3p	miR-100-3p (miRNAs w/seed AAGCUUG)	-50,340	TargetScan Human	Moderate (predicted)	ID4	ID4	-5,108	Human Embryonic Stem Cell Pluripotency,Mouse Embryonic Stem Cell Pluripotency,Myelination Signaling Pathway,NGF-stimulated transcription
hsa-miR-100-3p	miR-100-3p (miRNAs w/seed AAGCUUG)	-50,340	TargetScan Human	Moderate (predicted)	IFNGR1	IFNGR1	-1,638	Airway Inflammation in Asthma,Cachexia Signaling Pathway,Colorectal Cancer Metastasis Signaling,Hepatic Fibrosis / Hepatic Stellate Cell Activation,HMGB1 Signaling,IL-10 Signaling,IL-12 Signaling and Production in Macrophages,IL-27 Signaling Pathway,Immunogenic Cell Death Signaling Pathway,iNOS Signaling,Interferon gamma signaling,Interferon Signaling,Macrophage Classical Activation Signaling Pat…
hsa-miR-100-3p	miR-100-3p (miRNAs w/seed AAGCUUG)	-50,340	TargetScan Human	Moderate (predicted)	KLHL24	KLHL24	-2,420
hsa-miR-100-3p	miR-100-3p (miRNAs w/seed AAGCUUG)	-50,340	TargetScan Human	Moderate (predicted)	LAYN	LAYN	1,750
hsa-miR-100-3p	miR-100-3p (miRNAs w/seed AAGCUUG)	-50,340	TargetScan Human	Moderate (predicted)	LRIG3	LRIG3	1,562
hsa-miR-100-3p	miR-100-3p (miRNAs w/seed AAGCUUG)	-50,340	TargetScan Human	Moderate (predicted)	MEIS1	MEIS1	1,543	Activation of anterior HOX genes in hindbrain during early embryogenesis,RAR Activation,Transcriptional Regulatory Network in Embryonic Stem Cells
hsa-miR-100-3p	miR-100-3p (miRNAs w/seed AAGCUUG)	-50,340	TargetScan Human	High (predicted)	PALM2AKAP2	PALM2AKAP2	-1,510	cAMP-mediated signaling,Cardiac β-adrenergic Signaling,Protein Kinase A Signaling
hsa-miR-100-3p	miR-100-3p (miRNAs w/seed AAGCUUG)	-50,340	TargetScan Human	Moderate (predicted)	PGAP4	PGAP4	1,564
hsa-miR-100-3p	miR-100-3p (miRNAs w/seed AAGCUUG)	-50,340	TargetScan Human	Moderate (predicted)	POU2F1	POU2F1	-2,034	ESR-mediated signaling,GADD45 Signaling,IL-12 Signaling and Production in Macrophages,Interleukin-4 and Interleukin-13 signaling,PKCθ Signaling in T Lymphocytes,RNA polymerase II transcribes snRNA genes,RNA Polymerase III Transcription,Role of BRCA1 in DNA Damage Response
hsa-miR-100-3p	miR-100-3p (miRNAs w/seed AAGCUUG)	-50,340	TargetScan Human	Moderate (predicted)	PSMD10	PSMD10	1,698	ABC-family proteins mediated transport,BAG2 Signaling Pathway,C-type lectin receptors (CLRs),Cachexia Signaling Pathway,Cell Cycle Checkpoints,Cellular response to hypoxia,Class I MHC mediated antigen processing and presentation,Degradation of beta-catenin by the destruction complex,Deubiquitination,DNA Replication Pre-Initiation,FAT10 Signaling Pathway,Fc epsilon receptor (FCERI) signaling,Hedge…
hsa-miR-100-3p	miR-100-3p (miRNAs w/seed AAGCUUG)	-50,340	TargetScan Human	Moderate (predicted)	RALA	RALA	-1,707	14-3-3-mediated Signaling,Actin Cytoskeleton Signaling,Actin Nucleation by ARP-WASP Complex,Acute Myeloid Leukemia Signaling,Acute Phase Response Signaling,Adrenomedullin signaling pathway,Agrin Interactions at Neuromuscular Junction,Angiopoietin Signaling,Antiproliferative Role of Somatostatin Receptor 2,Apelin Endothelial Signaling Pathway,Apoptosis Signaling,Autism Signaling Pathway,Autophagy,…
hsa-miR-100-3p	miR-100-3p (miRNAs w/seed AAGCUUG)	-50,340	TargetScan Human	Moderate (predicted)	RBM33	RBM33	-1,628
hsa-miR-100-3p	miR-100-3p (miRNAs w/seed AAGCUUG)	-50,340	TargetScan Human	High (predicted)	RBX1	RBX1	1,950	Cell Cycle: G1/S Checkpoint Regulation,Cell Cycle: G2/M DNA Damage Checkpoint Regulation,Cellular response to hypoxia,Class I MHC mediated antigen processing and presentation,Cyclins and Cell Cycle Regulation,Degradation of beta-catenin by the destruction complex,DNA Damage Bypass,Hedgehog 'off' state,Hedgehog 'on' state,HIF1α Signaling,HIPPO signaling,Interleukin-1 family signaling,Iron homeosta…
hsa-miR-100-3p	miR-100-3p (miRNAs w/seed AAGCUUG)	-50,340	TargetScan Human	Moderate (predicted)	RHOQ	RHOQ	-1,722	Actin Nucleation by ARP-WASP Complex,Cardiac Hypertrophy Signaling,Cholecystokinin/Gastrin-mediated Signaling,Colorectal Cancer Metastasis Signaling,CXCR4 Signaling,Germ Cell-Sertoli Cell Junction Signaling,Glioblastoma Multiforme Signaling,Glioma Invasiveness Signaling,Gαq Signaling,Hepatic Fibrosis Signaling Pathway,HMGB1 Signaling,IL-8 Signaling,ILK Signaling,Insulin Receptor Signaling,Integri…
hsa-miR-100-3p	miR-100-3p (miRNAs w/seed AAGCUUG)	-50,340	TargetScan Human	Moderate (predicted)	RPS26	RPS26	1,933	Coronavirus Pathogenesis Pathway,EIF2 Signaling,Eukaryotic Translation Elongation,Eukaryotic Translation Initiation,Eukaryotic Translation Termination,Major pathway of rRNA processing in the nucleolus and cytosol,mTOR Signaling,Nonsense-Mediated Decay (NMD),Regulation of eIF4 and p70S6K Signaling,Response of EIF2AK4 (GCN2) to amino acid deficiency,Selenoamino acid metabolism,SRP-dependent cotrans…
hsa-miR-100-3p	miR-100-3p (miRNAs w/seed AAGCUUG)	-50,340	TargetScan Human	Moderate (predicted)	SCHIP1	SCHIP1	3,693	GP6 Signaling Pathway
hsa-miR-100-3p	miR-100-3p (miRNAs w/seed AAGCUUG)	-50,340	TargetScan Human	Moderate (predicted)	SREK1	SREK1	-1,484
hsa-miR-100-3p	miR-100-3p (miRNAs w/seed AAGCUUG)	-50,340	TargetScan Human	Moderate (predicted)	SWAP70	SWAP70	-1,532	BEX2 Signaling Pathway,RHO GTPase cycle
hsa-miR-100-3p	miR-100-3p (miRNAs w/seed AAGCUUG)	-50,340	TargetScan Human	Moderate (predicted)	TCEAL8	TCEAL8	1,772
hsa-miR-100-3p	miR-100-3p (miRNAs w/seed AAGCUUG)	-50,340	TargetScan Human	Moderate (predicted)	TCIM	TCIM	-13,250
hsa-miR-100-3p	miR-100-3p (miRNAs w/seed AAGCUUG)	-50,340	TargetScan Human	Moderate (predicted)	TENT4A	TENT4A	-1,880
hsa-miR-100-3p	miR-100-3p (miRNAs w/seed AAGCUUG)	-50,340	TargetScan Human	Moderate (predicted)	TFRC	TFRC	-1,500	Cargo recognition for clathrin-mediated endocytosis,Clathrin-mediated endocytosis,Clathrin-mediated Endocytosis Signaling,Ferroptosis Signaling Pathway,Hepatic Fibrosis Signaling Pathway,Iron homeostasis signaling pathway,Iron uptake and transport,RHO GTPase cycle,trans-Golgi Network Vesicle Budding,Virus Entry via Endocytic Pathways
hsa-miR-100-3p	miR-100-3p (miRNAs w/seed AAGCUUG)	-50,340	TargetScan Human	Moderate (predicted)	THYN1	THYN1	2,000
hsa-miR-100-3p	miR-100-3p (miRNAs w/seed AAGCUUG)	-50,340	TargetScan Human	High (predicted)	TOB1	TOB1	-2,545	Antiproliferative Role of TOB in T Cell Signaling,Regulation of IL-2 Expression in Activated and Anergic T Lymphocytes
hsa-miR-100-3p	miR-100-3p (miRNAs w/seed AAGCUUG)	-50,340	TargetScan Human	Moderate (predicted)	TOMM6	TOMM6	1,633	Mitochondrial protein import,Mitophagy,Necroptosis Signaling Pathway,Neutrophil Extracellular Trap Signaling Pathway,Sirtuin Signaling Pathway
hsa-miR-100-3p	miR-100-3p (miRNAs w/seed AAGCUUG)	-50,340	TargetScan Human	Moderate (predicted)	USF1	USF1	2,033	ESR-mediated signaling,FAK Signaling
hsa-miR-100-3p	miR-100-3p (miRNAs w/seed AAGCUUG)	-50,340	TargetScan Human	Moderate (predicted)	ZBTB43	ZBTB43	-1,617
hsa-miR-100-3p	miR-100-3p (miRNAs w/seed AAGCUUG)	-50,340	TargetScan Human	Moderate (predicted)	ZNF148	ZNF148	-1,662	ID1 Signaling Pathway
hsa-miR-100-3p	miR-100-3p (miRNAs w/seed AAGCUUG)	-50,340	TargetScan Human	Moderate (predicted)	ZNF287	ZNF287	2,023	Generic Transcription Pathway
hsa-miR-100-3p	miR-100-3p (miRNAs w/seed AAGCUUG)	-50,340	TargetScan Human	Moderate (predicted)	ZNF655	ZNF655	-1,605	Generic Transcription Pathway
hsa-miR-101-5p	miR-101-5p (miRNAs w/seed AGUUAUC)	33,764	TargetScan Human	Moderate (predicted)	ARHGAP5	ARHGAP5	-1,974	Integrin Signaling,Leukocyte Extravasation Signaling,Myelination Signaling Pathway,RHO GTPase cycle,RHOA Signaling,RHOGDI Signaling
hsa-miR-101-5p	miR-101-5p (miRNAs w/seed AGUUAUC)	33,764	TargetScan Human	Moderate (predicted)	ATAD2	ATAD2	-1,820	Transcriptional regulation by the AP-2 (TFAP2) family of transcription factors
hsa-miR-101-5p	miR-101-5p (miRNAs w/seed AGUUAUC)	33,764	TargetScan Human	Moderate (predicted)	C14orf119	C14orf119	1,825
hsa-miR-101-5p	miR-101-5p (miRNAs w/seed AGUUAUC)	33,764	TargetScan Human	Moderate (predicted)	CAT	CAT	1,769	Amyotrophic Lateral Sclerosis Signaling,Apelin Adipocyte Signaling Pathway,Apelin Cardiomyocyte Signaling Pathway,Detoxification of Reactive Oxygen Species,Docosahexaenoic Acid (DHA) Signaling,Ethanol Degradation IV,FOXO-mediated transcription of oxidative stress, metabolic and neuronal genes,LPS/IL-1 Mediated Inhibition of RXR Function,Neutrophil degranulation,NRF2-mediated Oxidative Stress Resp…
hsa-miR-101-5p	miR-101-5p (miRNAs w/seed AGUUAUC)	33,764	TargetScan Human	Moderate (predicted)	FKBP5	FKBP5	1,616	ESR-mediated signaling,Glucocorticoid Receptor Signaling,HSP90 chaperone cycle for steroid hormone receptors in the presence of ligand,NRF2-mediated Oxidative Stress Response,Transcriptional Regulation by MECP2
hsa-miR-101-5p	miR-101-5p (miRNAs w/seed AGUUAUC)	33,764	TargetScan Human	Moderate (predicted)	FOXJ3	FOXJ3	-1,645
hsa-miR-101-5p	miR-101-5p (miRNAs w/seed AGUUAUC)	33,764	TargetScan Human	Moderate (predicted)	GOLGA4	GOLGA4	-3,652	Intra-Golgi and retrograde Golgi-to-ER traffic,Protein Sorting Signaling Pathway
hsa-miR-101-5p	miR-101-5p (miRNAs w/seed AGUUAUC)	33,764	TargetScan Human	High (predicted)	HOMER1	HOMER1	-2,583	Glutamate Receptor Signaling,Glutaminergic Receptor Signaling Pathway (Enhanced),Neurexins and neuroligins,Sleep REM Signaling Pathway
hsa-miR-101-5p	miR-101-5p (miRNAs w/seed AGUUAUC)	33,764	TargetScan Human	Moderate (predicted)	HSPA13	HSPA13	-2,258	Aldosterone Signaling in Epithelial Cells,Cellular response to heat stress,Protein Ubiquitination Pathway
hsa-miR-101-5p	miR-101-5p (miRNAs w/seed AGUUAUC)	33,764	TargetScan Human	Moderate (predicted)	IFRD1	IFRD1	-2,505
hsa-miR-101-5p	miR-101-5p (miRNAs w/seed AGUUAUC)	33,764	TargetScan Human	Moderate (predicted)	LBH	LBH	2,072
hsa-miR-101-5p	miR-101-5p (miRNAs w/seed AGUUAUC)	33,764	TargetScan Human	Moderate (predicted)	LSM3	LSM3	1,850	Deadenylation-dependent mRNA decay,Processing of Capped Intron-Containing Pre-mRNA,Systemic Lupus Erythematosus Signaling
hsa-miR-101-5p	miR-101-5p (miRNAs w/seed AGUUAUC)	33,764	TargetScan Human	Moderate (predicted)	MAGT1	MAGT1	-1,611	ISGylation Signaling Pathway,Miscellaneous transport and binding events,Neutrophil degranulation
hsa-miR-101-5p	miR-101-5p (miRNAs w/seed AGUUAUC)	33,764	TargetScan Human	Moderate (predicted)	MEIS1	MEIS1	1,543	Activation of anterior HOX genes in hindbrain during early embryogenesis,RAR Activation,Transcriptional Regulatory Network in Embryonic Stem Cells
hsa-miR-101-5p	miR-101-5p (miRNAs w/seed AGUUAUC)	33,764	TargetScan Human	Moderate (predicted)	MRPS28	MRPS28	2,281	Mitochondrial translation
hsa-miR-101-5p	miR-101-5p (miRNAs w/seed AGUUAUC)	33,764	TargetScan Human	Moderate (predicted)	NIF3L1	NIF3L1	1,701
hsa-miR-101-5p	miR-101-5p (miRNAs w/seed AGUUAUC)	33,764	TargetScan Human	Moderate (predicted)	NSL1	NSL1	1,668	Cell Cycle Checkpoints,Kinetochore Metaphase Signaling Pathway,Mitotic Metaphase and Anaphase,Mitotic Prometaphase,RHO GTPases Activate Formins
hsa-miR-101-5p	miR-101-5p (miRNAs w/seed AGUUAUC)	33,764	TargetScan Human	High (predicted)	OGFRL1	OGFRL1	-2,315
hsa-miR-101-5p	miR-101-5p (miRNAs w/seed AGUUAUC)	33,764	TargetScan Human	Moderate (predicted)	PELI1	PELI1	-5,137	Interleukin-1 family signaling,MyD88 cascade initiated on plasma membrane,MyD88 dependent cascade initiated on endosome,MyD88:MAL(TIRAP) cascade initiated on plasma membrane,Necroptosis Signaling Pathway,NF-κB Signaling,RIPK1-mediated regulated necrosis
hsa-miR-101-5p	miR-101-5p (miRNAs w/seed AGUUAUC)	33,764	TargetScan Human	Moderate (predicted)	PMP22	PMP22	1,898	EGR2 and SOX10-mediated initiation of Schwann cell myelination
hsa-miR-101-5p	miR-101-5p (miRNAs w/seed AGUUAUC)	33,764	TargetScan Human	Moderate (predicted)	RDH10	RDH10	-1,800	RAR Activation,Retinoate Biosynthesis I,Retinol Biosynthesis,Signaling by Retinoic Acid,The Visual Cycle,Visual phototransduction
hsa-miR-101-5p	miR-101-5p (miRNAs w/seed AGUUAUC)	33,764	TargetScan Human	Moderate (predicted)	RIOK3	RIOK3	-1,746	Major pathway of rRNA processing in the nucleolus and cytosol
hsa-miR-101-5p	miR-101-5p (miRNAs w/seed AGUUAUC)	33,764	TargetScan Human	Moderate (predicted)	SDCBP	SDCBP	-1,602	Axonal Guidance Signaling,EPH-Ephrin signaling,Ephrin Receptor Signaling,FAK Signaling,L1CAM interactions,Neutrophil degranulation,RIPK1-mediated regulated necrosis
hsa-miR-101-5p	miR-101-5p (miRNAs w/seed AGUUAUC)	33,764	TargetScan Human	Moderate (predicted)	SPATS2	SPATS2	-1,469
hsa-miR-101-5p	miR-101-5p (miRNAs w/seed AGUUAUC)	33,764	TargetScan Human	Moderate (predicted)	USP53	USP53	-1,839	Protein Ubiquitination Pathway
hsa-miR-101-5p	miR-101-5p (miRNAs w/seed AGUUAUC)	33,764	TargetScan Human	High (predicted)	YIPF6	YIPF6	-1,650	trans-Golgi Network Vesicle Budding
hsa-miR-101-5p	miR-101-5p (miRNAs w/seed AGUUAUC)	33,764	TargetScan Human	Moderate (predicted)	YY1	YY1	-1,437	Activation of anterior HOX genes in hindbrain during early embryogenesis,Deubiquitination,ESR-mediated signaling,HOTAIR Regulatory Pathway,Macrophage Classical Activation Signaling Pathway,Multiple Sclerosis Signaling Pathway,Myelination Signaling Pathway,Pulmonary Fibrosis Idiopathic Signaling Pathway,Transcriptional regulation by the AP-2 (TFAP2) family of transcription factors,VDR/RXR Activati…
hsa-miR-101-5p	miR-101-5p (miRNAs w/seed AGUUAUC)	33,764	TargetScan Human	Moderate (predicted)	ZFY	ZFY	-1,954
hsa-miR-101-5p	miR-101-5p (miRNAs w/seed AGUUAUC)	33,764	TargetScan Human	Moderate (predicted)	ZNF667	ZNF667	-2,456	Generic Transcription Pathway
hsa-miR-10399-5p	miR-10399-5p (and other miRNAs w/seed AUUACAG)	-26,734	TargetScan Human	Moderate (predicted)	CNN3	CNN3	1,532
hsa-miR-10399-5p	miR-10399-5p (and other miRNAs w/seed AUUACAG)	-26,734	TargetScan Human	Moderate (predicted)	GCLC	GCLC	-1,795	Ferroptosis Signaling Pathway,Glutathione Biosynthesis,NFE2L2 regulating anti-oxidant/detoxification enzymes,NRF2-mediated Oxidative Stress Response,Xenobiotic Metabolism General Signaling Pathway,Xenobiotic Metabolism Signaling,γ-glutamyl Cycle
hsa-miR-10399-5p	miR-10399-5p (and other miRNAs w/seed AUUACAG)	-26,734	TargetScan Human	Moderate (predicted)	GCLM	GCLM	-1,708	FXR/RXR Activation,Glutathione Biosynthesis,NFE2L2 regulating anti-oxidant/detoxification enzymes,NRF2-mediated Oxidative Stress Response,γ-glutamyl Cycle
hsa-miR-10399-5p	miR-10399-5p (and other miRNAs w/seed AUUACAG)	-26,734	TargetScan Human	Moderate (predicted)	GLCCI1	GLCCI1	-1,752
hsa-miR-10399-5p	miR-10399-5p (and other miRNAs w/seed AUUACAG)	-26,734	TargetScan Human	Moderate (predicted)	HNRNPDL	HNRNPDL	-2,021	Gene and protein expression by JAK-STAT signaling after IL-12 stimulation
hsa-miR-10399-5p	miR-10399-5p (and other miRNAs w/seed AUUACAG)	-26,734	TargetScan Human	Moderate (predicted)	HTATIP2	HTATIP2	1,632
hsa-miR-10399-5p	miR-10399-5p (and other miRNAs w/seed AUUACAG)	-26,734	TargetScan Human	Moderate (predicted)	ID4	ID4	-5,108	Human Embryonic Stem Cell Pluripotency,Mouse Embryonic Stem Cell Pluripotency,Myelination Signaling Pathway,NGF-stimulated transcription
hsa-miR-10399-5p	miR-10399-5p (and other miRNAs w/seed AUUACAG)	-26,734	TargetScan Human	Moderate (predicted)	LPP	LPP	-1,674
hsa-miR-10399-5p	miR-10399-5p (and other miRNAs w/seed AUUACAG)	-26,734	TargetScan Human	Moderate (predicted)	MRPL44	MRPL44	1,596	Mitochondrial translation
hsa-miR-10399-5p	miR-10399-5p (and other miRNAs w/seed AUUACAG)	-26,734	TargetScan Human	High (predicted)	MRPL51	MRPL51	1,648	Mitochondrial translation
hsa-miR-10399-5p	miR-10399-5p (and other miRNAs w/seed AUUACAG)	-26,734	TargetScan Human	Moderate (predicted)	NAA16	NAA16	-2,047
hsa-miR-10399-5p	miR-10399-5p (and other miRNAs w/seed AUUACAG)	-26,734	TargetScan Human	Moderate (predicted)	NIF3L1	NIF3L1	1,701
hsa-miR-10399-5p	miR-10399-5p (and other miRNAs w/seed AUUACAG)	-26,734	TargetScan Human	Moderate (predicted)	PIGA	PIGA	-2,284
hsa-miR-10399-5p	miR-10399-5p (and other miRNAs w/seed AUUACAG)	-26,734	TargetScan Human	Moderate (predicted)	PTPN13	PTPN13	-1,439	3-phosphoinositide Biosynthesis,3-phosphoinositide Degradation,Chronic Myeloid Leukemia Signaling,D-myo-inositol (1,4,5,6)-Tetrakisphosphate Biosynthesis,D-myo-inositol (3,4,5,6)-tetrakisphosphate Biosynthesis,D-myo-inositol-5-phosphate Metabolism,Ephrin Receptor Signaling,Interleukin-1 family signaling,PI Metabolism,Protein Kinase A Signaling,RHO GTPase cycle,Superpathway of Inositol Phosphate C…
hsa-miR-10399-5p	miR-10399-5p (and other miRNAs w/seed AUUACAG)	-26,734	TargetScan Human	Moderate (predicted)	RASSF8	RASSF8	-2,193
hsa-miR-10399-5p	miR-10399-5p (and other miRNAs w/seed AUUACAG)	-26,734	TargetScan Human	Moderate (predicted)	SCG2	SCG2	-14,056	Post-translational protein phosphorylation,Regulation of Insulin-like Growth Factor (IGF) transport and uptake by IGFBPs
hsa-miR-10399-5p	miR-10399-5p (and other miRNAs w/seed AUUACAG)	-26,734	TargetScan Human	High (predicted)	SELENOI	SELENOI	-2,475	Glycerophospholipid biosynthesis,Phosphatidylethanolamine Biosynthesis II
hsa-miR-10399-5p	miR-10399-5p (and other miRNAs w/seed AUUACAG)	-26,734	TargetScan Human	Moderate (predicted)	SOD1	SOD1	1,542	Amyotrophic Lateral Sclerosis Signaling,Apelin Adipocyte Signaling Pathway,Detoxification of Reactive Oxygen Species,Gene and protein expression by JAK-STAT signaling after IL-12 stimulation,Mitochondrial Dysfunction,NRF2-mediated Oxidative Stress Response,Response to elevated platelet cytosolic Ca2+,Sirtuin Signaling Pathway,Superoxide Radicals Degradation
hsa-miR-10399-5p	miR-10399-5p (and other miRNAs w/seed AUUACAG)	-26,734	TargetScan Human	Moderate (predicted)	SRSF3	SRSF3	-1,538	MicroRNA Biogenesis Signaling Pathway,Processing of Capped Intron-Containing Pre-mRNA,RNA Polymerase II Transcription
hsa-miR-10399-5p	miR-10399-5p (and other miRNAs w/seed AUUACAG)	-26,734	TargetScan Human	Moderate (predicted)	ZNF367	ZNF367	-4,526
hsa-miR-10400-5p	miR-10400-5p (and other miRNAs w/seed GGCGGCG)	-561,693	TargetScan Human	Moderate (predicted)	ADAP1	ADAP1	-3,991	Signaling by ERBB4
hsa-miR-10400-5p	miR-10400-5p (and other miRNAs w/seed GGCGGCG)	-561,693	TargetScan Human	Moderate (predicted)	ADM2	ADM2	-4,087	Class B/2 (Secretin family receptors),G alpha (s) signalling events
hsa-miR-10400-5p	miR-10400-5p (and other miRNAs w/seed GGCGGCG)	-561,693	TargetScan Human	Moderate (predicted)	ARC	ARC	-34,499	NGF-stimulated transcription,Sleep REM Signaling Pathway
hsa-miR-10400-5p	miR-10400-5p (and other miRNAs w/seed GGCGGCG)	-561,693	TargetScan Human	Moderate (predicted)	ATP5MJ	ATP5MJ	1,663
hsa-miR-10400-5p	miR-10400-5p (and other miRNAs w/seed GGCGGCG)	-561,693	TargetScan Human	High (predicted)	ATXN2L	ATXN2L	-1,639
hsa-miR-10400-5p	miR-10400-5p (and other miRNAs w/seed GGCGGCG)	-561,693	TargetScan Human	Moderate (predicted)	B3GALNT2	B3GALNT2	-1,922	O-linked glycosylation
hsa-miR-10400-5p	miR-10400-5p (and other miRNAs w/seed GGCGGCG)	-561,693	TargetScan Human	Moderate (predicted)	BRD1	BRD1	-1,549	Regulation of TP53 Activity through Acetylation
hsa-miR-10400-5p	miR-10400-5p (and other miRNAs w/seed GGCGGCG)	-561,693	TargetScan Human	High (predicted)	BRD4	BRD4	-1,618	Hepatic Fibrosis Signaling Pathway,HOTAIR Regulatory Pathway
hsa-miR-10400-5p	miR-10400-5p (and other miRNAs w/seed GGCGGCG)	-561,693	TargetScan Human	High (predicted)	C8orf82	C8orf82	1,571
hsa-miR-10400-5p	miR-10400-5p (and other miRNAs w/seed GGCGGCG)	-561,693	TargetScan Human	High (predicted)	CCNP	CCNP	-17,185
hsa-miR-10400-5p	miR-10400-5p (and other miRNAs w/seed GGCGGCG)	-561,693	TargetScan Human	Moderate (predicted)	CDPF1	CDPF1	2,503
hsa-miR-10400-5p	miR-10400-5p (and other miRNAs w/seed GGCGGCG)	-561,693	TargetScan Human	High (predicted)	CERS1	CERS1	-3,641	Sphingolipid metabolism
hsa-miR-10400-5p	miR-10400-5p (and other miRNAs w/seed GGCGGCG)	-561,693	TargetScan Human	High (predicted)	CORO1B	CORO1B	1,520
hsa-miR-10400-5p	miR-10400-5p (and other miRNAs w/seed GGCGGCG)	-561,693	TargetScan Human	High (predicted)	COX6B2	COX6B2	-11,864	HER-2 Signaling in Breast Cancer,Mitochondrial Dysfunction,Oxidative Phosphorylation
hsa-miR-10400-5p	miR-10400-5p (and other miRNAs w/seed GGCGGCG)	-561,693	TargetScan Human	Moderate (predicted)	DCTN3	DCTN3	2,176	Cilium Assembly,COPI-mediated anterograde transport,HSP90 chaperone cycle for steroid hormone receptors in the presence of ligand,Intra-Golgi and retrograde Golgi-to-ER traffic,MHC class II antigen presentation,Mitotic G2-G2/M phases,Mitotic Prometaphase
hsa-miR-10400-5p	miR-10400-5p (and other miRNAs w/seed GGCGGCG)	-561,693	TargetScan Human	Moderate (predicted)	DLX2	DLX2	-11,586
hsa-miR-10400-5p	miR-10400-5p (and other miRNAs w/seed GGCGGCG)	-561,693	TargetScan Human	High (predicted)	DMPK	DMPK	-1,566	Cardiac conduction,Pyridoxal 5'-phosphate Salvage Pathway,Salvage Pathways of Pyrimidine Ribonucleotides
hsa-miR-10400-5p	miR-10400-5p (and other miRNAs w/seed GGCGGCG)	-561,693	TargetScan Human	Moderate (predicted)	DOT1L	DOT1L	-1,617	3-phosphoinositide Biosynthesis,3-phosphoinositide Degradation,D-myo-inositol (1,4,5,6)-Tetrakisphosphate Biosynthesis,D-myo-inositol (3,4,5,6)-tetrakisphosphate Biosynthesis,D-myo-inositol-5-phosphate Metabolism,Sirtuin Signaling Pathway,Superpathway of Inositol Phosphate Compounds
hsa-miR-10400-5p	miR-10400-5p (and other miRNAs w/seed GGCGGCG)	-561,693	TargetScan Human	Moderate (predicted)	EXTL3	EXTL3	1,522	Heparan Sulfate Biosynthesis,Heparan Sulfate Biosynthesis (Late Stages),XBP1(S) activates chaperone genes
hsa-miR-10400-5p	miR-10400-5p (and other miRNAs w/seed GGCGGCG)	-561,693	TargetScan Human	High (predicted)	F8A1	F8A1 (includes others)	2,362
hsa-miR-10400-5p	miR-10400-5p (and other miRNAs w/seed GGCGGCG)	-561,693	TargetScan Human	Moderate (predicted)	FAM107B	FAM107B	-2,792
hsa-miR-10400-5p	miR-10400-5p (and other miRNAs w/seed GGCGGCG)	-561,693	TargetScan Human	Moderate (predicted)	FANCA	FANCA	-1,641	Fanconi Anemia Pathway,Hereditary Breast Cancer Signaling,Role of BRCA1 in DNA Damage Response
hsa-miR-10400-5p	miR-10400-5p (and other miRNAs w/seed GGCGGCG)	-561,693	TargetScan Human	Moderate (predicted)	HNRNPDL	HNRNPDL	-2,021	Gene and protein expression by JAK-STAT signaling after IL-12 stimulation
hsa-miR-10400-5p	miR-10400-5p (and other miRNAs w/seed GGCGGCG)	-561,693	TargetScan Human	High (predicted)	HSPB1	HSPB1	1,973	Aldosterone Signaling in Epithelial Cells,Aryl Hydrocarbon Receptor Signaling,Cardiac Hypertrophy Signaling,Cardiac Hypertrophy Signaling (Enhanced),Cellular response to heat stress,Death Receptor Signaling,Eicosanoid Signaling,ERK/MAPK Signaling,Extra-nuclear estrogen signaling,Ferroptosis Signaling Pathway,IL-6 Signaling,MAPK6/MAPK4 signaling,Oxytocin Signaling Pathway,p38 MAPK Signaling,Protei…
hsa-miR-10400-5p	miR-10400-5p (and other miRNAs w/seed GGCGGCG)	-561,693	TargetScan Human	Moderate (predicted)	JUNB	JUNB	-1,738	ABRA Signaling Pathway,Interleukin-4 and Interleukin-13 signaling,NGF-stimulated transcription,NRF2-mediated Oxidative Stress Response,PCP (Planar Cell Polarity) Pathway,Role of JAK family kinases in IL-6-type Cytokine Signaling,Transcriptional activity of SMAD2/SMAD3:SMAD4 heterotrimer
hsa-miR-10400-5p	miR-10400-5p (and other miRNAs w/seed GGCGGCG)	-561,693	TargetScan Human	High (predicted)	KANK2	KANK2	1,478
hsa-miR-10400-5p	miR-10400-5p (and other miRNAs w/seed GGCGGCG)	-561,693	TargetScan Human	High (predicted)	KBTBD2	KBTBD2	-1,482
hsa-miR-10400-5p	miR-10400-5p (and other miRNAs w/seed GGCGGCG)	-561,693	TargetScan Human	Moderate (predicted)	KLHL29	KLHL29	-1,868
hsa-miR-10400-5p	miR-10400-5p (and other miRNAs w/seed GGCGGCG)	-561,693	TargetScan Human	Moderate (predicted)	MAFB	MAFB	-6,066	Activation of anterior HOX genes in hindbrain during early embryogenesis,IL-10 Signaling
hsa-miR-10400-5p	miR-10400-5p (and other miRNAs w/seed GGCGGCG)	-561,693	TargetScan Human	High (predicted)	MAFF	MAFF	-2,444	Factors involved in megakaryocyte development and platelet production,NRF2-mediated Oxidative Stress Response
hsa-miR-10400-5p	miR-10400-5p (and other miRNAs w/seed GGCGGCG)	-561,693	TargetScan Human	Moderate (predicted)	MAFG	MAFG	-1,894	Factors involved in megakaryocyte development and platelet production,FXR/RXR Activation,KEAP1-NFE2L2 pathway,NFE2L2 regulates pentose phosphate pathway genes,NRF2-mediated Oxidative Stress Response
hsa-miR-10400-5p	miR-10400-5p (and other miRNAs w/seed GGCGGCG)	-561,693	TargetScan Human	High (predicted)	MAFK	MAFK	-2,650	Cytoprotection by HMOX1,Factors involved in megakaryocyte development and platelet production,Heme signaling,KEAP1-NFE2L2 pathway,NFE2L2 regulating anti-oxidant/detoxification enzymes,NRF2-mediated Oxidative Stress Response
hsa-miR-10400-5p	miR-10400-5p (and other miRNAs w/seed GGCGGCG)	-561,693	TargetScan Human	High (predicted)	MAP1LC3B	MAP1LC3B	-1,479	Autophagy,Cachexia Signaling Pathway,CGAS-STING Signaling Pathway,FAT10 Signaling Pathway,KEAP1-NFE2L2 pathway,Macroautophagy,Microautophagy Signaling Pathway,Mitophagy,Pexophagy,Serotonin Receptor Signaling,Sirtuin Signaling Pathway,TBC/RABGAPs
hsa-miR-10400-5p	miR-10400-5p (and other miRNAs w/seed GGCGGCG)	-561,693	TargetScan Human	Moderate (predicted)	MEF2A	MEF2A	-1,945	ABRA Signaling Pathway,Apelin Endothelial Signaling Pathway,Calcium Signaling,Cardiac Hypertrophy Signaling,Cardiac Hypertrophy Signaling (Enhanced),Chaperone Mediated Autophagy Signaling Pathway,Cholecystokinin/Gastrin-mediated Signaling,Corticotropin Releasing Hormone Signaling,ERK5 Signaling,G-Protein Coupled Receptor Signaling,Gα12/13 Signaling,MAPK targets/ Nuclear events mediated by MAP kin…
hsa-miR-10400-5p	miR-10400-5p (and other miRNAs w/seed GGCGGCG)	-561,693	TargetScan Human	High (predicted)	MEX3C	MEX3C	-1,837	Class I MHC mediated antigen processing and presentation
hsa-miR-10400-5p	miR-10400-5p (and other miRNAs w/seed GGCGGCG)	-561,693	TargetScan Human	Moderate (predicted)	MOGS	MOGS	1,481
hsa-miR-10400-5p	miR-10400-5p (and other miRNAs w/seed GGCGGCG)	-561,693	TargetScan Human	High (predicted)	MRNIP	MRNIP	-2,199
hsa-miR-10400-5p	miR-10400-5p (and other miRNAs w/seed GGCGGCG)	-561,693	TargetScan Human	Moderate (predicted)	MTSS2	MTSS2	-1,506
hsa-miR-10400-5p	miR-10400-5p (and other miRNAs w/seed GGCGGCG)	-561,693	TargetScan Human	High (predicted)	NDUFA11	NDUFA11	1,915	Electron transport, ATP synthesis, and heat production by uncoupling proteins,Estrogen Receptor Signaling,Glucocorticoid Receptor Signaling,Granzyme A Signaling,Mitochondrial Dysfunction,Neutrophil Extracellular Trap Signaling Pathway,Oxidative Phosphorylation,Sirtuin Signaling Pathway
hsa-miR-10400-5p	miR-10400-5p (and other miRNAs w/seed GGCGGCG)	-561,693	TargetScan Human	Moderate (predicted)	NDUFS7	NDUFS7	1,879	Electron transport, ATP synthesis, and heat production by uncoupling proteins,Estrogen Receptor Signaling,Glucocorticoid Receptor Signaling,Granzyme A Signaling,Mitochondrial Dysfunction,Neutrophil Extracellular Trap Signaling Pathway,Oxidative Phosphorylation,Sirtuin Signaling Pathway
hsa-miR-10400-5p	miR-10400-5p (and other miRNAs w/seed GGCGGCG)	-561,693	TargetScan Human	Moderate (predicted)	NIPBL	NIPBL	-1,751	Mitotic Telophase/Cytokinesis
hsa-miR-10400-5p	miR-10400-5p (and other miRNAs w/seed GGCGGCG)	-561,693	TargetScan Human	High (predicted)	PARS2	PARS2	2,389	tRNA Charging
hsa-miR-10400-5p	miR-10400-5p (and other miRNAs w/seed GGCGGCG)	-561,693	TargetScan Human	Moderate (predicted)	PCGF5	PCGF5	-1,566	Transcriptional regulation by RUNX1
hsa-miR-10400-5p	miR-10400-5p (and other miRNAs w/seed GGCGGCG)	-561,693	TargetScan Human	High (predicted)	PIM3	PIM3	-1,836
hsa-miR-10400-5p	miR-10400-5p (and other miRNAs w/seed GGCGGCG)	-561,693	TargetScan Human	Moderate (predicted)	PKD1	PKD1	-1,886	BBSome Signaling Pathway,Cilium Assembly
hsa-miR-10400-5p	miR-10400-5p (and other miRNAs w/seed GGCGGCG)	-561,693	TargetScan Human	Moderate (predicted)	PLD6	PLD6	-4,266	Antioxidant Action of Vitamin C,cAMP-mediated signaling,Cardiac Hypertrophy Signaling (Enhanced),Cardiac β-adrenergic Signaling,Choline Biosynthesis III,CTLA4 Signaling in Cytotoxic T Lymphocytes,Endothelin-1 Signaling,Fcγ Receptor-mediated Phagocytosis in Macrophages and Monocytes,G-Protein Coupled Receptor Signaling,Glutaminergic Receptor Signaling Pathway (Enhanced),Glycerophospholipid biosynt…
hsa-miR-10400-5p	miR-10400-5p (and other miRNAs w/seed GGCGGCG)	-561,693	TargetScan Human	Moderate (predicted)	PPP1R13B	PPP1R13B	-2,704	3-phosphoinositide Biosynthesis,3-phosphoinositide Degradation,D-myo-inositol (1,4,5,6)-Tetrakisphosphate Biosynthesis,D-myo-inositol (3,4,5,6)-tetrakisphosphate Biosynthesis,D-myo-inositol-5-phosphate Metabolism,Intrinsic Pathway for Apoptosis,p53 Signaling,Regulation of TP53 Activity through Association with Co-factors,Superpathway of Inositol Phosphate Compounds,TP53 Regulates Transcription of…
hsa-miR-10400-5p	miR-10400-5p (and other miRNAs w/seed GGCGGCG)	-561,693	TargetScan Human	Moderate (predicted)	RAB11B	RAB11B	1,441	Chaperone Mediated Autophagy Signaling Pathway,Clathrin-mediated Endocytosis Signaling,Fcγ Receptor-mediated Phagocytosis in Macrophages and Monocytes,Protein Sorting Signaling Pathway,RAB geranylgeranylation,TBC/RABGAPs
hsa-miR-10400-5p	miR-10400-5p (and other miRNAs w/seed GGCGGCG)	-561,693	TargetScan Human	Moderate (predicted)	REXO1	REXO1	-1,594
hsa-miR-10400-5p	miR-10400-5p (and other miRNAs w/seed GGCGGCG)	-561,693	TargetScan Human	High (predicted)	RPL35	RPL35	1,694	EIF2 Signaling,Eukaryotic Translation Elongation,Eukaryotic Translation Initiation,Eukaryotic Translation Termination,Major pathway of rRNA processing in the nucleolus and cytosol,Nonsense-Mediated Decay (NMD),Response of EIF2AK4 (GCN2) to amino acid deficiency,Selenoamino acid metabolism,SRP-dependent cotranslational protein targeting to membrane
hsa-miR-10400-5p	miR-10400-5p (and other miRNAs w/seed GGCGGCG)	-561,693	TargetScan Human	High (predicted)	RTL8B	RTL8B	1,730
hsa-miR-10400-5p	miR-10400-5p (and other miRNAs w/seed GGCGGCG)	-561,693	TargetScan Human	High (predicted)	RUNX1	RUNX1	-2,528	Acute Myeloid Leukemia Signaling,ESR-mediated signaling,GM-CSF Signaling,IL-23 Signaling Pathway,IL-27 Signaling Pathway,Pre-NOTCH Expression and Processing,Regulation of RUNX1 Expression and Activity,RUNX1 and FOXP3 control the development of regulatory T lymphocytes (Tregs),RUNX1 regulates megakaryocyte differentiation and platelet function,Th17 Activation Pathway,Transcriptional regulation by …
hsa-miR-10400-5p	miR-10400-5p (and other miRNAs w/seed GGCGGCG)	-561,693	TargetScan Human	Moderate (predicted)	SGK1	SGK1	-2,140	Aldosterone Signaling in Epithelial Cells,ERK5 Signaling,Glucocorticoid Receptor Signaling,Huntington's Disease Signaling,Insulin Receptor Signaling,Ion channel transport,NGF-stimulated transcription,Pyridoxal 5'-phosphate Salvage Pathway,Regulation of TP53 Expression and Degradation,Salvage Pathways of Pyrimidine Ribonucleotides,Transcriptional Regulation by MECP2,WNK Renal Signaling Pathway
hsa-miR-10400-5p	miR-10400-5p (and other miRNAs w/seed GGCGGCG)	-561,693	TargetScan Human	Moderate (predicted)	SH3BGRL3	SH3BGRL3	1,470
hsa-miR-10400-5p	miR-10400-5p (and other miRNAs w/seed GGCGGCG)	-561,693	TargetScan Human	High (predicted)	SOX12	SOX12	1,469	WNT/β-catenin Signaling
hsa-miR-10400-5p	miR-10400-5p (and other miRNAs w/seed GGCGGCG)	-561,693	TargetScan Human	Moderate (predicted)	SSTR1	SSTR1	-2,500	BBSome Signaling Pathway,Breast Cancer Regulation by Stathmin1,Class A/1 (Rhodopsin-like receptors),CREB Signaling in Neurons,FAK Signaling,G alpha (i) signalling events,G-Protein Coupled Receptor Signaling,Molecular Mechanisms of Cancer,Phagosome Formation,S100 Family Signaling Pathway
hsa-miR-10400-5p	miR-10400-5p (and other miRNAs w/seed GGCGGCG)	-561,693	TargetScan Human	Moderate (predicted)	TMEM129	TMEM129	1,510	E3 ubiquitin ligases ubiquitinate target proteins
hsa-miR-10400-5p	miR-10400-5p (and other miRNAs w/seed GGCGGCG)	-561,693	TargetScan Human	High (predicted)	TMEM217	TMEM217	-5,359
hsa-miR-10400-5p	miR-10400-5p (and other miRNAs w/seed GGCGGCG)	-561,693	TargetScan Human	Moderate (predicted)	TMEM98	TMEM98	1,614
hsa-miR-10400-5p	miR-10400-5p (and other miRNAs w/seed GGCGGCG)	-561,693	TargetScan Human	High (predicted)	TNFRSF1A	TNFRSF1A	1,624	14-3-3-mediated Signaling,Activin Inhibin Signaling Pathway,Acute Phase Response Signaling,Adipogenesis pathway,Agranulocyte Adhesion and Diapedesis,Apoptosis Signaling,Autophagy,Cachexia Signaling Pathway,Cardiac Hypertrophy Signaling (Enhanced),Ceramide Signaling,CLEAR Signaling Pathway,Colorectal Cancer Metastasis Signaling,Death Receptor Signaling,Dendritic Cell Maturation,Docosahexaenoic Aci…
hsa-miR-10400-5p	miR-10400-5p (and other miRNAs w/seed GGCGGCG)	-561,693	TargetScan Human	Moderate (predicted)	TSPYL1	TSPYL1	1,562
